# Supplementary material for: 4′-(4-Methoxy­phen­yl)-1,1′,1′′-trimethyl­dispiro­[indoline-3,2′-pyrrolidine-3′,3′′-pyrrolidine]-2,2′′,5′′-trione
Source: Acta Crystallogr Sect E Struct Rep Online. 2009 Jun 20;65(Pt 7):o1655–6. doi: 10.1107/S1600536809021114 (PMC2969413; doi:10.1107/S1600536809021114)
Supplement: Supplementary file 2 [file e-65-o1655-Isup2.hkl]

#
# h,k,l, Fc-squared, Fo-squared, sigma(Fo-squared) and status flag
#
data_I
_shelx_title ' KKAZ5A in Pbca'
_shelx_refln_list_code          4
_shelx_F_calc_maximum      244.59
_exptl_crystal_F_000      1776.00
_reflns_d_resolution_high  0.7475
 
loop_
 _symmetry_equiv_pos_as_xyz
 'x, y, z'
 '-x+1/2, -y, z+1/2'
 '-x, y+1/2, -z+1/2'
 'x+1/2, -y+1/2, -z'
 '-x, -y, -z'
 'x-1/2, y, -z-1/2'
 'x, -y-1/2, z-1/2'
 '-x-1/2, y-1/2, z'
 
_cell_length_a    11.2074
_cell_length_b    11.2406
_cell_length_c    33.6082
_cell_angle_alpha  90.000
_cell_angle_beta   90.000
_cell_angle_gamma  90.000
 
_shelx_F_squared_multiplier     1.000
 
loop_
 _refln_index_h
 _refln_index_k
 _refln_index_l
 _refln_F_squared_calc
 _refln_F_squared_meas
 _refln_F_squared_sigma
 _refln_observed_status
   2   0   0    51017.86    48228.10    952.45 o
   4   0   0      470.25      366.13     10.42 o
   6   0   0     2774.39     2879.88     62.00 o
   8   0   0        6.06        1.25      6.73 o
  10   0   0       90.64      125.60     14.16 o
  12   0   0      179.92      217.47     27.98 o
  14   0   0      124.49      227.26     32.14 o
   2   1   0     2812.66     2252.83    294.24 o
   4   1   0     7905.03     7738.82     65.90 o
   6   1   0      536.35      581.53     11.01 o
   8   1   0       42.53       21.96      7.81 o
  10   1   0      235.57      218.50     20.47 o
  12   1   0       23.87       41.30     12.85 o
  14   1   0       56.71      106.97     26.45 o
   0   2   0    14708.62    14205.67    200.51 o
   2   2   0     7246.63     7345.44     87.34 o
   4   2   0     1832.34     1952.06     21.37 o
   6   2   0       42.29       72.47      5.56 o
   8   2   0     2347.83     2249.74     34.18 o
  10   2   0        8.85       11.43      6.97 o
  12   2   0       10.68      -13.49     13.49 o
  14   2   0       10.80        2.76     17.18 o
   2   3   0     1617.74     1806.36     22.61 o
   4   3   0      666.59      706.79     16.14 o
   6   3   0       79.99       61.51     10.99 o
   8   3   0     4400.07     4380.31     55.76 o
  10   3   0     1339.17     1301.51     31.00 o
  12   3   0      166.75      166.50     25.92 o
  14   3   0      155.63      162.16     29.62 o
   0   4   0     2245.00     2335.85     56.30 o
   2   4   0    10143.74    11068.66    225.42 o
   4   4   0      342.00      377.79     15.81 o
   6   4   0     1178.40     1242.52     26.34 o
   8   4   0       36.01       15.05      7.77 o
  10   4   0      511.28      520.82     23.74 o
  12   4   0      220.44      141.75     25.22 o
  14   4   0       10.02        6.10     17.18 o
   2   5   0     6515.72     7084.08     87.06 o
   4   5   0     5404.39     5913.07     76.30 o
   6   5   0     1258.09     1182.51     80.44 o
   8   5   0        0.82        9.88      9.48 o
  10   5   0       49.32       65.02     10.97 o
  12   5   0       43.62       60.99     20.23 o
  14   5   0      146.19       95.95     24.10 o
   0   6   0      416.96      442.97     22.93 o
   2   6   0      143.52      179.51      8.73 o
   4   6   0       83.97      108.38      7.37 o
   6   6   0      174.70      152.54     11.58 o
   8   6   0     1198.21     1163.76     49.73 o
  10   6   0      181.67      192.92     18.27 o
  12   6   0        1.04        1.06     15.07 o
   2   7   0      992.33     1157.80     28.65 o
   4   7   0       11.54        9.91     10.20 o
   6   7   0       80.37       61.46     15.48 o
   8   7   0      983.14     1047.64     47.80 o
  10   7   0       33.90       48.44     13.96 o
  12   7   0       12.75       -0.12     15.95 o
   0   8   0     2920.93     3252.47     85.22 o
   2   8   0       33.19       19.08     12.76 o
   4   8   0      628.87      574.93     31.85 o
   6   8   0      274.76      223.86     23.46 o
   8   8   0       93.22       80.99     18.47 o
  10   8   0       53.77       38.88     17.07 o
  12   8   0        3.17       -3.28     16.60 o
   2   9   0       35.39       25.90      9.00 o
   4   9   0      616.97      607.48     34.60 o
   6   9   0      306.97      314.41     26.92 o
   8   9   0      375.39      364.21     31.55 o
  10   9   0       51.68       87.50     21.41 o
   0  10   0       31.60       40.94     14.02 o
   2  10   0      143.95      155.17     14.05 o
   4  10   0       70.15       75.38     11.85 o
   6  10   0      180.75      231.31     24.69 o
   8  10   0       17.42        2.82     14.13 o
  10  10   0       29.07       39.41     17.95 o
   2  11   0      292.11      268.06     18.07 o
   4  11   0      558.78      542.10     24.57 o
   6  11   0        3.60        3.05     13.20 o
   8  11   0       25.34       46.92     18.71 o
  10  11   0        1.37      -14.31     15.31 o
   0  12   0       91.63      125.33     20.88 o
   2  12   0        3.01        4.61      9.31 o
   4  12   0      159.99      186.75     17.00 o
   6  12   0       47.18       62.07     16.51 o
   8  12   0       11.43        1.17     15.72 o
   2  13   0      125.88      144.19     15.71 o
   4  13   0        8.38        0.45      9.95 o
   6  13   0       25.99       50.42     13.37 o
   0  14   0       31.68       52.96     17.95 o
   2  14   0        7.50        4.56     10.80 o
   4  14   0      210.38      245.37     19.59 o
   1   1   1     9457.75     8615.27    297.97 o
   2   1   1      657.01      757.95      9.82 o
   3   1   1     1060.02      954.79     10.86 o
   4   1   1      915.72      835.82      8.56 o
   5   1   1      492.47      549.79      6.58 o
   6   1   1     1162.08     1264.15     12.24 o
   7   1   1      123.98      125.76      4.62 o
   8   1   1      220.14      280.26      7.96 o
   9   1   1      286.96      265.02      8.52 o
  10   1   1        6.81       13.66      4.86 o
  11   1   1      191.63      175.98      9.93 o
  12   1   1      168.40      170.66     20.35 o
  13   1   1        8.06       10.01      9.31 o
  14   1   1        2.71        8.11     12.71 o
   0   2   1       17.13       29.83      2.86 o
   1   2   1     1480.76     1408.03     13.81 o
   2   2   1    47415.68    45793.84    362.17 o
   3   2   1      322.04      294.06      5.07 o
   4   2   1     1881.67     1794.52     16.29 o
   5   2   1     1068.40     1089.64     10.69 o
   6   2   1     2019.54     2502.90     26.63 o
   7   2   1      146.50      147.68      5.30 o
   8   2   1       92.72      117.40      5.98 o
   9   2   1        2.27        5.52      4.42 o
  10   2   1      270.01      299.70      9.67 o
  11   2   1       23.54       21.73      7.22 o
  12   2   1       65.26       80.82     12.34 o
  13   2   1        2.36       -2.23     10.27 o
  14   2   1       15.02       29.56     18.18 o
   1   3   1    10057.46    10063.65     77.00 o
   2   3   1    17208.95    17492.45    122.27 o
   3   3   1    14813.84    14962.35    122.74 o
   4   3   1     1412.22     1387.82     15.19 o
   5   3   1      657.98      702.92     11.14 o
   6   3   1       18.73       10.03      2.77 o
   7   3   1      212.10      223.69      7.33 o
   8   3   1      404.70      471.48     11.34 o
   9   3   1       95.70       94.11      6.78 o
  10   3   1      775.50      769.92     15.68 o
  11   3   1       13.05       12.12      7.28 o
  12   3   1      133.55      138.78     17.13 o
  13   3   1        0.01       -7.53     10.36 o
  14   3   1       41.48       38.37     13.92 o
   0   4   1     2129.19     2177.42     34.45 o
   1   4   1     2076.62     2015.29     22.68 o
   2   4   1      166.42      185.93      6.38 o
   3   4   1        0.00       14.06      3.51 o
   4   4   1     3068.69     3279.68     43.58 o
   5   4   1      333.60      338.82     15.84 o
   6   4   1       44.23       66.42      5.82 o
   7   4   1       29.54       28.48      4.37 o
   8   4   1      192.33      164.48      8.54 o
   9   4   1      312.85      315.49     12.09 o
  10   4   1       31.62       35.30      6.84 o
  11   4   1        6.90       13.97      6.68 o
  12   4   1        0.04       20.04     11.17 o
  13   4   1       62.52       88.63     21.11 o
  14   4   1       37.03       27.46     14.10 o
   1   5   1     1992.71     1965.01     19.45 o
   2   5   1    11869.52    12125.61    111.16 o
   3   5   1     5423.00     5745.57     51.19 o
   4   5   1      774.87      851.26     14.17 o
   5   5   1      405.23      376.36     10.53 o
   6   5   1      161.28      158.90      8.51 o
   7   5   1      184.29      194.51     12.25 o
   8   5   1      329.48      316.89     16.00 o
   9   5   1      892.22      892.55     18.33 o
  10   5   1        1.33        8.11      5.82 o
  11   5   1       34.92       29.95      7.72 o
  12   5   1        2.37        0.15     11.26 o
  13   5   1       44.52       26.11     23.43 o
  14   5   1       58.03       59.68     16.82 o
   0   6   1     3236.19     3104.82     61.43 o
   1   6   1      709.38      668.83     10.19 o
   2   6   1      309.79      334.18      7.81 o
   3   6   1        0.29        7.26      4.44 o
   4   6   1     1840.59     2011.99     28.57 o
   5   6   1        8.74       14.44      3.50 o
   6   6   1      375.14      400.90     12.01 o
   7   6   1     1074.51     1057.84     32.16 o
   8   6   1      454.54      441.01     39.24 o
   9   6   1     1104.15     1003.15     27.85 o
  10   6   1        4.10       -6.12      7.02 o
  11   6   1      246.37      241.34     14.46 o
  12   6   1        0.49      -18.21     18.21 o
  13   6   1       86.25       99.77     17.27 o
   1   7   1     1988.93     1970.34     21.27 o
   2   7   1        2.93        3.64      3.36 o
   3   7   1      756.98      760.16     17.56 o
   4   7   1      449.25      455.34     19.42 o
   5   7   1       37.55       44.26      9.23 o
   6   7   1      614.04      638.51     24.67 o
   7   7   1       93.71      150.10     41.02 o
   8   7   1       16.84       55.13     11.27 o
   9   7   1       61.27       59.22     15.57 o
  10   7   1       54.00       32.73      8.84 o
  11   7   1       55.53       77.63     10.79 o
  12   7   1       20.23        4.61     11.30 o
  13   7   1       10.13       38.45     14.35 o
   0   8   1     2660.21     2697.19     83.87 o
   1   8   1      151.33      170.17      6.77 o
   2   8   1       44.63       58.61      7.48 o
   3   8   1      153.94      142.26     12.50 o
   4   8   1       44.30       53.55      9.70 o
   5   8   1      704.43      732.85     26.08 o
   6   8   1      564.17      535.57     37.83 o
   7   8   1      261.33      251.74     31.46 o
   8   8   1       14.45       -3.32     25.45 o
   9   8   1       25.51       -0.68      9.39 o
  10   8   1       11.78        3.74     19.88 o
  11   8   1      218.12      257.29     15.97 o
  12   8   1       31.49       40.57     13.58 o
   1   9   1       19.50       15.99      5.84 o
   2   9   1      146.68      142.33      9.23 o
   3   9   1       55.02       69.94     11.59 o
   4   9   1       25.12       19.15      9.23 o
   5   9   1       55.52       68.41     11.31 o
   6   9   1      134.71      123.03     14.07 o
   7   9   1       11.38       14.12      9.83 o
   8   9   1       57.73       43.58     12.07 o
   9   9   1        9.18       17.16     10.82 o
  10   9   1       15.15       24.78     11.30 o
  11   9   1       14.58       28.28     10.80 o
   0  10   1      123.48      129.99     13.50 o
   1  10   1      119.29      145.22      9.89 o
   2  10   1      598.79      555.13     16.49 o
   3  10   1      630.91      662.63     18.04 o
   4  10   1     1368.69     1221.90     30.62 o
   5  10   1      197.48      184.09     15.98 o
   6  10   1       95.81       65.24     20.85 o
   7  10   1       34.61       25.17     15.42 o
   8  10   1       82.83       48.10     12.62 o
   9  10   1      151.01      162.84     17.86 o
  10  10   1       20.10        4.10     11.28 o
  11  10   1       70.56       76.81     14.19 o
   1  11   1       14.74        8.66     10.16 o
   2  11   1        9.65        4.75      6.19 o
   3  11   1        1.88        2.29      6.60 o
   4  11   1      173.65      185.32     13.56 o
   5  11   1      123.76      128.08     11.26 o
   6  11   1        5.67       12.57      8.11 o
   7  11   1      194.13      161.11     16.92 o
   8  11   1        0.47       11.63     11.12 o
   9  11   1       17.47        4.33     17.54 o
  10  11   1       64.15       97.14     16.08 o
   0  12   1       58.26       69.79     22.49 o
   1  12   1      659.78      682.29     25.02 o
   2  12   1       10.02        2.50      6.59 o
   3  12   1        0.15        5.14      6.53 o
   4  12   1        0.37        1.43      6.41 o
   5  12   1       54.32       54.26      8.90 o
   6  12   1       13.27       17.98      7.64 o
   7  12   1      157.04      140.85     18.93 o
   8  12   1       12.89       15.49     10.00 o
   9  12   1      102.35      103.89     16.95 o
   1  13   1       48.62       32.93      9.57 o
   2  13   1       21.27       18.78      7.79 o
   3  13   1       25.97       31.20      8.22 o
   4  13   1       18.62       18.60      7.50 o
   5  13   1        3.59       -3.38      6.98 o
   6  13   1      236.20      213.23     13.74 o
   7  13   1        0.00        8.08     10.70 o
   0  14   1        7.07       19.21     10.93 o
   1  14   1       21.80       41.69      8.61 o
   2  14   1       33.16       42.36      9.15 o
   3  14   1       11.30       12.73      7.99 o
   4  14   1        3.07        7.11      7.86 o
   5  14   1       18.03       15.46      8.30 o
   0   0   2     2801.30       -0.32      0.32 o
   1   0   2     2463.02     1432.66     33.02 o
   2   0   2     1477.01     1519.50     20.99 o
   3   0   2     1218.57     1089.61     15.63 o
   4   0   2        0.10        2.63      1.92 o
   5   0   2      374.95      306.05      6.75 o
   6   0   2     4691.07     5276.15     49.44 o
   7   0   2     1894.73     1952.15     26.28 o
   8   0   2     1523.80     1517.20     25.85 o
   9   0   2     1196.32     1188.73     23.72 o
  10   0   2      105.51      109.68      9.63 o
  11   0   2       98.84      111.53     12.47 o
  12   0   2       24.57       18.03     16.45 o
  13   0   2       22.41       40.86     13.24 o
  14   0   2       14.32       18.12     20.35 o
   1   1   2    18212.64    17541.45    116.80 o
   2   1   2      399.82      434.57      6.59 o
   3   1   2     1131.57     1074.59     12.46 o
   4   1   2     1699.88     1676.47     13.88 o
   5   1   2      394.62      417.74      6.03 o
   6   1   2      443.47      542.47      7.94 o
   7   1   2       45.97       35.00      3.84 o
   8   1   2      206.09      179.27      6.77 o
   9   1   2       79.76       97.74      6.14 o
  10   1   2      516.22      458.05     11.15 o
  11   1   2      376.90      364.77     13.00 o
  12   1   2        2.42       -5.23      8.30 o
  13   1   2       36.28       38.14     12.22 o
  14   1   2        1.45        8.94     10.19 o
   0   2   2      128.50      106.51      3.44 o
   1   2   2     2858.94     2804.36     24.02 o
   2   2   2        9.92       33.65      3.18 o
   3   2   2     2056.81     2041.09     19.01 o
   4   2   2        9.47       22.70      2.47 o
   5   2   2     1958.51     1949.81     17.41 o
   6   2   2     1442.26     1514.93     14.08 o
   7   2   2      113.95      101.26      4.27 o
   8   2   2      704.88      681.98     12.67 o
   9   2   2      782.24      804.12     13.95 o
  10   2   2       72.41       87.10      7.07 o
  11   2   2       20.64       31.45      8.96 o
  12   2   2       60.53       47.26      9.56 o
  13   2   2       53.78       45.10     13.16 o
  14   2   2        0.31        6.87     12.26 o
   1   3   2    19115.25    18355.16    161.42 o
   2   3   2    30447.23    30180.31    222.71 o
   3   3   2      142.34      137.04      5.73 o
   4   3   2      237.83      228.84      5.30 o
   5   3   2       34.02       60.55      3.58 o
   6   3   2      459.99      429.99      7.57 o
   7   3   2     1309.98     1326.50     15.39 o
   8   3   2      139.92      142.82      7.15 o
   9   3   2      297.93      275.36      9.64 o
  10   3   2       10.75       41.54      6.16 o
  11   3   2        1.75        1.61      6.20 o
  12   3   2       12.08        8.82      8.96 o
  13   3   2       46.03       53.39     14.53 o
  14   3   2       45.78       25.99     13.54 o
   0   4   2        3.44        7.31      2.80 o
   1   4   2        1.88        1.02      2.43 o
   2   4   2      301.63      312.81      6.21 o
   3   4   2     9929.16    10483.84     80.63 o
   4   4   2     4737.73     4609.46     47.69 o
   5   4   2      857.78      851.77     17.55 o
   6   4   2        1.90        9.35      3.22 o
   7   4   2       93.13      103.73      6.32 o
   8   4   2       96.87       94.75      7.21 o
   9   4   2        2.69        4.92      5.58 o
  10   4   2        0.95       10.07      5.75 o
  11   4   2      529.61      521.77     18.35 o
  12   4   2       24.82       18.29     10.08 o
  13   4   2       81.65      108.35     16.96 o
  14   4   2       10.37       20.09     19.44 o
   1   5   2     1526.46     1525.25     17.79 o
   2   5   2     1785.51     1809.63     22.59 o
   3   5   2      206.98      204.14      8.20 o
   4   5   2     1931.84     1698.98     21.58 o
   5   5   2     1547.94     1437.32     20.32 o
   6   5   2      101.98      144.30      7.67 o
   7   5   2     2006.97     1891.33     36.16 o
   8   5   2      386.68      377.93     15.08 o
   9   5   2     2675.24     2452.41     40.09 o
  10   5   2      157.68      165.20     10.49 o
  11   5   2        0.00       -6.95      6.95 o
  12   5   2       20.71       12.30      9.65 o
  13   5   2       19.48       13.13     12.52 o
  14   5   2       34.11       41.03     39.56 o
   0   6   2      215.23      248.35     10.26 o
   1   6   2       53.44       65.49      4.78 o
   2   6   2      649.32      702.59     13.39 o
   3   6   2       63.85       54.62      6.02 o
   4   6   2      308.60      377.49     11.97 o
   5   6   2       85.67      104.51      6.15 o
   6   6   2       44.16       51.05      5.71 o
   7   6   2      569.42      586.47     24.10 o
   8   6   2      176.11      165.12     15.84 o
   9   6   2       94.32       92.20     11.61 o
  10   6   2        5.80        3.11      7.12 o
  11   6   2        3.59        1.61      8.56 o
  12   6   2       20.79       29.59     10.71 o
  13   6   2       81.46       61.82     15.50 o
   1   7   2      579.33      596.41     10.32 o
   2   7   2      338.66      365.35      7.86 o
   3   7   2       58.72       42.21      6.14 o
   4   7   2      103.71      126.57     10.03 o
   5   7   2      187.03      159.23     13.28 o
   6   7   2      149.94      132.57     15.72 o
   7   7   2     2394.26     2190.06     80.06 o
   8   7   2      253.76      222.38     17.51 o
   9   7   2       34.90       10.10      9.53 o
  10   7   2       29.46        5.35      8.47 o
  11   7   2        8.00       -0.88     14.33 o
  12   7   2       15.69        4.82     10.34 o
  13   7   2       24.13       37.78     20.59 o
   0   8   2      325.75      331.62     17.48 o
   1   8   2        6.92        6.94      3.64 o
   2   8   2     2300.70     2291.48     29.52 o
   3   8   2       29.39       29.36      6.89 o
   4   8   2      362.15      335.91     18.04 o
   5   8   2      716.06      722.29     32.02 o
   6   8   2       28.54       40.06     10.60 o
   7   8   2      164.67      185.47     15.86 o
   8   8   2       34.88       31.92     13.28 o
   9   8   2        1.34        1.28      9.31 o
  10   8   2        0.62       -8.05      8.05 o
  11   8   2        0.09      -10.08     10.08 o
  12   8   2        7.09        6.19     11.81 o
   1   9   2      173.58      149.23     10.09 o
   2   9   2      113.51      127.46      8.81 o
   3   9   2      147.04      151.07     14.11 o
   4   9   2        2.20        2.03      8.13 o
   5   9   2      448.83      377.25     19.94 o
   6   9   2      203.69      205.98     16.42 o
   7   9   2      134.69      119.70     14.14 o
   8   9   2       39.21       48.30     24.31 o
   9   9   2       83.44       86.26     28.68 o
  10   9   2        5.39       -5.86     14.78 o
  11   9   2       81.86       85.42     12.34 o
   0  10   2      273.80      292.80     17.86 o
   1  10   2      163.82      189.83     10.68 o
   2  10   2      129.86      129.97      9.44 o
   3  10   2      319.91      308.13     13.17 o
   4  10   2       18.35       32.45      8.74 o
   5  10   2        5.96       -2.36      7.16 o
   6  10   2       94.57       91.89     13.22 o
   7  10   2       57.53       49.77     11.65 o
   8  10   2       47.89       42.89     12.57 o
   9  10   2       57.01       74.15     14.08 o
  10  10   2       13.67       18.00     12.58 o
  11  10   2      290.93      334.67     41.88 o
   1  11   2       56.36       67.72      8.17 o
   2  11   2      215.56      219.17     11.75 o
   3  11   2      294.10      263.17     12.82 o
   4  11   2      174.71      178.29     11.36 o
   5  11   2       35.07       28.65      8.51 o
   6  11   2       88.34       90.97     21.66 o
   7  11   2      156.96      190.49     18.01 o
   8  11   2       53.99       51.16     18.36 o
   9  11   2        0.33       12.42     11.84 o
  10  11   2        2.22      -11.24     11.24 o
   0  12   2      616.75      607.57     26.12 o
   1  12   2        1.88       14.10      7.10 o
   2  12   2      138.34      142.30     11.98 o
   3  12   2       30.22       21.94      7.24 o
   4  12   2        0.17       -2.20      6.49 o
   5  12   2       62.62       65.17     14.22 o
   6  12   2       58.44       61.72      9.34 o
   7  12   2        4.50       11.95      8.74 o
   8  12   2        0.61        0.52      8.52 o
   9  12   2        8.56       -0.18     15.25 o
   1  13   2       61.50       71.38      9.08 o
   2  13   2        4.76       -6.44      6.67 o
   3  13   2       14.30       12.43      7.43 o
   4  13   2        0.73        2.31      7.01 o
   5  13   2       45.78       48.52      9.04 o
   6  13   2        0.40        9.38      7.82 o
   7  13   2      352.84      419.93     17.60 o
   0  14   2      147.04      152.29     16.13 o
   1  14   2      178.14      151.81     11.37 o
   2  14   2        1.20        4.46      7.30 o
   3  14   2        4.01        0.81      7.55 o
   4  14   2       62.34       65.64      9.45 o
   5  14   2        2.12        9.52      7.82 o
   1   1   3    59823.84    56479.42    392.18 o
   2   1   3     2059.21     2041.75     17.63 o
   3   1   3     3554.93     3650.70     27.15 o
   4   1   3      559.60      599.15      7.50 o
   5   1   3      705.68      771.44      8.13 o
   6   1   3     1671.08     1870.63     16.53 o
   7   1   3       17.97       49.22      4.00 o
   8   1   3        7.74        9.49      3.68 o
   9   1   3       95.24      101.53      6.14 o
  10   1   3      117.64      115.80      8.38 o
  11   1   3      135.79      158.24     12.46 o
  12   1   3       33.91       44.29      8.33 o
  13   1   3       32.64       41.98     12.67 o
  14   1   3      123.42      177.72     21.78 o
   0   2   3    17574.55    17443.50    244.24 o
   1   2   3    21972.97    22193.23    164.24 o
   2   2   3     2434.40     2416.23     18.39 o
   3   2   3      636.28      607.15      8.37 o
   4   2   3      262.22      295.71      5.48 o
   5   2   3      971.98      981.54     11.63 o
   6   2   3      291.52      317.88      7.31 o
   7   2   3      197.24      203.48      6.03 o
   8   2   3      926.77      948.75     15.17 o
   9   2   3     1845.20     1768.88     22.96 o
  10   2   3       88.31       69.37      7.38 o
  11   2   3     1003.02      896.43     21.21 o
  12   2   3      128.38      128.70     10.66 o
  13   2   3       92.09      100.59     13.97 o
  14   2   3        0.20        3.50     12.87 o
   1   3   3       26.15       32.36      2.61 o
   2   3   3     1205.52     1494.03     14.91 o
   3   3   3     1087.63     1159.42     14.86 o
   4   3   3     1344.19     1454.99     15.55 o
   5   3   3      299.89      269.05      6.00 o
   6   3   3      170.08      182.54      5.29 o
   7   3   3      133.94      146.11      5.49 o
   8   3   3      440.55      450.33      9.80 o
   9   3   3       79.91       95.09      7.13 o
  10   3   3     1164.08     1123.75     20.67 o
  11   3   3       86.32       84.92     11.00 o
  12   3   3       30.20       28.02      7.68 o
  13   3   3        0.27       19.50     11.94 o
  14   3   3        0.06      -11.98     11.98 o
   0   4   3       50.05       61.90      4.58 o
   1   4   3     1521.04     1481.31     16.38 o
   2   4   3      543.93      658.10      9.98 o
   3   4   3     1067.91     1251.06     13.42 o
   4   4   3       34.55       41.41      4.12 o
   5   4   3       35.34       37.33      4.20 o
   6   4   3       28.06       26.70      3.89 o
   7   4   3       14.07       22.41      3.84 o
   8   4   3       23.81       32.78      5.48 o
   9   4   3      305.47      333.76     10.79 o
  10   4   3      689.53      644.80     17.36 o
  11   4   3       27.38       26.88      9.03 o
  12   4   3       17.05       26.61      8.49 o
  13   4   3        5.50        0.18     11.30 o
  14   4   3        0.01       -3.58     12.36 o
   1   5   3     2086.54     2074.95     33.93 o
   2   5   3      371.29      521.35     10.45 o
   3   5   3      132.03      218.52      6.71 o
   4   5   3       52.82       72.72      5.54 o
   5   5   3      528.45      520.40     27.64 o
   6   5   3      663.88      601.22     17.03 o
   7   5   3      737.27      725.81     21.23 o
   8   5   3      695.67      699.60     19.35 o
   9   5   3      172.52      205.87     13.30 o
  10   5   3        5.56        8.21      6.59 o
  11   5   3       43.73       53.76      9.25 o
  12   5   3       10.05       -1.15     14.83 o
  13   5   3       21.48       38.89     13.55 o
  14   5   3        0.14        0.39     12.71 o
   0   6   3      385.70      398.75     12.43 o
   1   6   3      515.51      551.27     11.09 o
   2   6   3     4947.05     5089.31     51.51 o
   3   6   3     4126.89     4323.87     70.48 o
   4   6   3      351.97      372.03     12.07 o
   5   6   3       50.89       53.00      4.60 o
   6   6   3     1990.26     1897.41     34.14 o
   7   6   3       71.32       86.79     14.43 o
   8   6   3     1440.94     1314.36     37.48 o
   9   6   3        3.33        4.45      7.21 o
  10   6   3       19.53       -0.35     10.19 o
  11   6   3        3.74        7.08      7.72 o
  12   6   3        9.51       -0.04      9.99 o
  13   6   3       73.12       54.81     14.96 o
   1   7   3     2245.94     2311.62     34.91 o
   2   7   3      839.77      810.91     15.74 o
   3   7   3      266.54      240.54     22.22 o
   4   7   3       11.33        9.79     10.22 o
   5   7   3      246.84      261.60     11.68 o
   6   7   3      205.11      210.63     15.63 o
   7   7   3      132.27      125.58     13.97 o
   8   7   3       61.92       49.62     11.18 o
   9   7   3      206.52      222.06     17.98 o
  10   7   3       43.71       41.00      9.52 o
  11   7   3       16.95       22.69     10.35 o
  12   7   3        5.73       20.03     13.21 o
  13   7   3       39.11       68.79     15.87 o
   0   8   3        0.00        4.21      6.81 o
   1   8   3      161.54      127.68      5.73 o
   2   8   3       99.20      110.23      6.87 o
   3   8   3      113.05       87.31      7.48 o
   4   8   3        9.15        9.09     10.53 o
   5   8   3      283.16      310.03     18.00 o
   6   8   3       78.79      126.02     13.55 o
   7   8   3       43.65       81.22     30.03 o
   8   8   3      391.55      355.45     20.79 o
   9   8   3       17.00       30.67     11.09 o
  10   8   3        0.46        5.41     15.55 o
  11   8   3       64.07       50.81     11.89 o
  12   8   3       85.43      110.25     15.09 o
   1   9   3      101.09       98.90      7.99 o
   2   9   3      487.64      504.42     14.93 o
   3   9   3       43.39       55.05     15.06 o
   4   9   3      248.45      228.12     12.96 o
   5   9   3       31.73       21.57      9.03 o
   6   9   3        0.04        0.88     10.09 o
   7   9   3        4.20       15.49      9.65 o
   8   9   3      206.74      220.75     17.85 o
   9   9   3       10.28       30.15     11.80 o
  10   9   3        0.01        4.22     10.58 o
  11   9   3       14.09       15.47     10.60 o
   0  10   3      106.67      112.53     12.87 o
   1  10   3      191.64      224.11     11.37 o
   2  10   3        4.33        4.95      7.65 o
   3  10   3       91.45       85.90      8.26 o
   4  10   3      352.70      322.71     20.13 o
   5  10   3      515.95      480.16     18.25 o
   6  10   3        0.21       10.57      9.37 o
   7  10   3       95.11       99.42     13.82 o
   8  10   3       40.73       44.82     12.63 o
   9  10   3       17.13       35.88     14.34 o
  10  10   3       19.48       43.80     13.29 o
  11  10   3       29.83       31.75     12.40 o
   1  11   3      541.82      563.21     16.83 o
   2  11   3        2.06       -3.60      5.73 o
   3  11   3       75.68       76.29      8.50 o
   4  11   3       65.75       73.94      8.60 o
   5  11   3        7.26        4.69      7.33 o
   6  11   3        0.56       16.05      8.16 o
   7  11   3       16.70       27.56      8.80 o
   8  11   3        0.94       -5.13     17.15 o
   9  11   3        4.93        9.54     17.74 o
  10  11   3       50.33       59.32     14.66 o
   0  12   3       30.02       44.41     11.30 o
   1  12   3       34.97       35.45      7.70 o
   2  12   3      150.10      152.91     10.68 o
   3  12   3       14.88       14.44      6.99 o
   4  12   3        0.82       -6.37      6.37 o
   5  12   3        2.99        3.19      6.95 o
   6  12   3      100.69       94.79     11.61 o
   7  12   3       15.32        6.29      9.92 o
   8  12   3       32.19       21.57      9.35 o
   1  13   3       11.47       12.63      7.22 o
   2  13   3      108.62      113.17     10.10 o
   3  13   3       31.20       24.17      7.53 o
   4  13   3       36.76       19.98      9.31 o
   5  13   3        1.86        1.21      7.04 o
   6  13   3        8.15        9.94      7.78 o
   7  13   3        0.25        7.08      8.47 o
   0  14   3       14.62       23.53     11.15 o
   1  14   3       94.85      110.82     10.21 o
   2  14   3       14.42       25.01      8.77 o
   3  14   3       30.04       29.27      8.09 o
   4  14   3        9.31       17.30      7.87 o
   5  14   3        0.42        8.22      7.82 o
   0   0   4    47158.34    36163.00    692.23 o
   1   0   4    11990.67    11025.72    149.50 o
   2   0   4    31380.80    29782.29    488.51 o
   3   0   4    18448.21    18068.83    206.62 o
   4   0   4       43.37       36.51      4.20 o
   5   0   4    13087.27    13266.08    121.31 o
   6   0   4     1652.29     1800.75     21.73 o
   7   0   4     1482.58     1486.75     20.22 o
   8   0   4        8.18        3.32      5.01 o
   9   0   4      182.31      181.65     10.38 o
  10   0   4      178.31      210.74     14.20 o
  11   0   4      821.84      757.85     25.21 o
  12   0   4       74.50       74.34     16.19 o
  13   0   4       17.37        9.21     16.42 o
  14   0   4      105.84      146.86     29.38 o
   1   1   4     5758.60     5255.30     40.25 o
   2   1   4      315.34      210.42      4.42 o
   3   1   4     8261.48     8050.50     62.76 o
   4   1   4      171.26      244.09      5.40 o
   5   1   4       34.04       38.23      2.79 o
   6   1   4        9.08       21.36      2.51 o
   7   1   4     1919.06     1895.07     18.26 o
   8   1   4      284.05      303.53      8.58 o
   9   1   4       35.59       38.39      5.17 o
  10   1   4      103.43      101.43      8.94 o
  11   1   4       53.30       54.03      8.65 o
  12   1   4        2.19       28.57      7.84 o
  13   1   4      201.67      163.53     20.11 o
  14   1   4       11.14        4.59     13.32 o
   0   2   4       31.05       40.82      3.64 o
   1   2   4    17261.73    16993.48    120.13 o
   2   2   4      433.27      410.95      4.85 o
   3   2   4    20580.40    20498.50    142.26 o
   4   2   4        3.90        8.60      4.29 o
   5   2   4        1.29        4.21      2.05 o
   6   2   4     1074.50     1019.03     11.95 o
   7   2   4       42.04       40.50      3.80 o
   8   2   4       79.83      101.70      6.09 o
   9   2   4       97.92      122.64      9.35 o
  10   2   4       45.77       37.78      7.28 o
  11   2   4       84.86      126.73     10.24 o
  12   2   4      184.41      192.26     12.13 o
  13   2   4       81.45       73.65     12.52 o
  14   2   4        6.86        6.67     31.76 o
   1   3   4     1080.64     1086.43     11.12 o
   2   3   4     2662.88     2719.68     19.91 o
   3   3   4       71.16      118.94      7.13 o
   4   3   4       77.24       84.13      3.97 o
   5   3   4       43.27       46.16      3.48 o
   6   3   4       71.26      104.04      4.36 o
   7   3   4      472.61      503.15     11.46 o
   8   3   4        1.38        6.59      3.74 o
   9   3   4      908.95      836.57     15.47 o
  10   3   4      353.62      384.35     19.35 o
  11   3   4      147.40      129.64     13.38 o
  12   3   4       30.91       30.30      7.97 o
  13   3   4       47.54       32.18     13.41 o
  14   3   4        7.50       15.77     19.91 o
   0   4   4       14.83       22.25      3.34 o
   1   4   4      652.14      693.44      9.76 o
   2   4   4     9483.78     9850.04     76.92 o
   3   4   4      915.76      808.58     10.28 o
   4   4   4     7400.20     7986.26     67.24 o
   5   4   4     1738.39     1959.74     23.01 o
   6   4   4     1243.65     1137.70     15.70 o
   7   4   4      379.42      380.08     11.78 o
   8   4   4        7.54       25.77      5.40 o
   9   4   4       31.12       31.40      6.02 o
  10   4   4      329.06      316.81     13.55 o
  11   4   4       48.86       38.12      8.79 o
  12   4   4      162.40      170.67     13.37 o
  13   4   4       45.79       21.31     12.53 o
  14   4   4       18.97       12.34     14.49 o
   1   5   4      589.57      630.67     11.47 o
   2   5   4     1270.11     1512.61     17.91 o
   3   5   4     1896.59     1866.54     28.91 o
   4   5   4      963.97      961.21     13.30 o
   5   5   4      191.26      217.31      7.91 o
   6   5   4      889.37      873.38     16.95 o
   7   5   4       31.12       58.88      7.33 o
   8   5   4      816.85      883.21     22.06 o
   9   5   4       32.96       37.28      9.39 o
  10   5   4        0.80       -5.79      5.79 o
  11   5   4       66.98       81.35     10.28 o
  12   5   4       40.15       33.52      9.79 o
  13   5   4       30.45       14.65     16.48 o
  14   5   4       12.83       13.23     13.74 o
   0   6   4      371.89      406.96     26.19 o
   1   6   4      707.85      675.54     12.25 o
   2   6   4     1509.69     1352.53     19.02 o
   3   6   4       76.42       78.20      9.58 o
   4   6   4      317.05      345.58      8.48 o
   5   6   4       93.99       89.91      6.94 o
   6   6   4      232.41      262.70     12.40 o
   7   6   4      103.56       82.82      9.30 o
   8   6   4       54.27       70.24     10.82 o
   9   6   4        1.65        3.46      6.89 o
  10   6   4       28.90       15.76      7.06 o
  11   6   4       19.43       32.50     10.62 o
  12   6   4        0.02        4.64      8.70 o
  13   6   4        5.99       13.15     12.29 o
   1   7   4     2695.52     2692.00     31.79 o
   2   7   4      537.92      582.98     12.80 o
   3   7   4       74.05       85.45      6.78 o
   4   7   4      170.92      170.48     10.66 o
   5   7   4       17.39       16.77      9.43 o
   6   7   4       24.31       21.85      8.83 o
   7   7   4      179.07      178.09     15.48 o
   8   7   4       24.19       12.87      9.79 o
   9   7   4        2.47       19.06     18.36 o
  10   7   4        3.45       -5.51      7.35 o
  11   7   4       74.96       92.99     15.16 o
  12   7   4       64.21       63.14     13.36 o
  13   7   4       90.82       90.56     16.70 o
   0   8   4      483.01      577.23     20.79 o
   1   8   4       72.33       58.61      5.32 o
   2   8   4      465.23      508.74     12.42 o
   3   8   4       68.01       60.34      6.75 o
   4   8   4      148.78      144.90     12.52 o
   5   8   4      579.45      535.44     22.25 o
   6   8   4       51.23       69.65     11.54 o
   7   8   4     1407.27     1325.49     37.57 o
   8   8   4      292.53      275.20     18.96 o
   9   8   4       22.60       17.82     10.61 o
  10   8   4       11.78       -8.86      8.86 o
  11   8   4        0.25        8.49     10.38 o
  12   8   4        1.25       -9.72      9.72 o
   1   9   4     1173.77     1113.34     21.63 o
   2   9   4       29.26       41.86      7.48 o
   3   9   4        4.89        4.50      6.34 o
   4   9   4      151.00      126.47     10.39 o
   5   9   4       38.89       20.11      9.38 o
   6   9   4        0.01        2.38      8.06 o
   7   9   4      195.88      202.32     28.97 o
   8   9   4       35.38       31.85     10.97 o
   9   9   4        6.12       -9.25      9.25 o
  10   9   4      383.50      445.00     51.87 o
  11   9   4       27.80        2.18     10.49 o
   0  10   4      889.03      834.61     27.53 o
   1  10   4      474.02      497.38     15.46 o
   2  10   4      138.06      166.40     10.29 o
   3  10   4      174.93      179.76     19.16 o
   4  10   4       14.33       32.09      7.87 o
   5  10   4       67.74       69.58     13.13 o
   6  10   4       14.17       17.27      7.48 o
   7  10   4      148.09      143.25     15.42 o
   8  10   4      330.63      364.16     26.86 o
   9  10   4        0.01       11.85     10.93 o
  10  10   4       25.05       22.35     12.50 o
  11  10   4        0.04       -2.34     11.05 o
   1  11   4      656.66      715.17     18.54 o
   2  11   4       84.57       84.74      8.70 o
   3  11   4      378.58      391.58     14.60 o
   4  11   4      286.95      312.75     32.34 o
   5  11   4      279.72      274.15     15.61 o
   6  11   4       19.21       25.66      8.54 o
   7  11   4       37.93       49.26     11.46 o
   8  11   4       15.86       22.65     17.47 o
   9  11   4       21.85       27.80     14.31 o
  10  11   4        5.84      -10.70     17.92 o
   0  12   4        4.34       21.15      9.72 o
   1  12   4        0.24        7.88      6.46 o
   2  12   4       38.84       52.55     10.08 o
   3  12   4        4.01       -8.74      8.74 o
   4  12   4       23.67       18.35      8.44 o
   5  12   4        7.07        5.71     10.27 o
   6  12   4       53.39       69.04     16.01 o
   7  12   4       56.80       47.94     11.42 o
   8  12   4        8.00        5.35      8.61 o
   1  13   4       59.58       60.41      9.52 o
   2  13   4      133.93      142.71     10.59 o
   3  13   4      103.46      123.04     10.17 o
   4  13   4        1.50        0.31      6.74 o
   5  13   4        0.22       -1.64      6.67 o
   6  13   4       18.65       25.79      7.97 o
   7  13   4       23.57       38.73     10.82 o
   0  14   4        2.26       11.68     10.00 o
   1  14   4       34.94       51.53      8.33 o
   2  14   4       47.51       61.29      8.64 o
   3  14   4       12.13        6.55      7.17 o
   4  14   4       22.70       17.24      7.36 o
   5  14   4       66.57       75.64      9.12 o
   1   1   5     5912.45     5522.58     42.36 o
   2   1   5     1028.15     1014.28     12.19 o
   3   1   5       53.40       55.44      2.80 o
   4   1   5       13.47       16.77      2.67 o
   5   1   5      599.98      630.15      9.59 o
   6   1   5        2.89        3.15      2.17 o
   7   1   5      180.04      215.17      5.69 o
   8   1   5     1199.90     1253.84     17.31 o
   9   1   5       50.67       43.70      6.99 o
  10   1   5      289.32      271.68     12.22 o
  11   1   5      432.69      436.77     15.68 o
  12   1   5      545.83      526.22     19.60 o
  13   1   5        8.25       24.29     13.77 o
  14   1   5      164.13      243.41     24.05 o
   0   2   5    47183.70    45776.48    888.06 o
   1   2   5    30049.23    29397.70    193.08 o
   2   2   5     2694.11     2349.50     17.01 o
   3   2   5     5833.09     6033.19     45.15 o
   4   2   5      610.79      609.80      8.19 o
   5   2   5     1817.88     1881.79     16.75 o
   6   2   5      565.98      585.13      8.62 o
   7   2   5      126.69      154.46      5.94 o
   8   2   5      209.01      224.02      7.89 o
   9   2   5      517.24      472.28     12.85 o
  10   2   5      295.31      315.76     12.99 o
  11   2   5      360.25      372.57     14.88 o
  12   2   5       23.49       36.61      8.31 o
  13   2   5       24.49       27.39     11.42 o
  14   2   5       23.30       14.33     15.29 o
   1   3   5     7182.71     7484.29     58.10 o
   2   3   5       76.64       83.36      2.89 o
   3   3   5    15613.88    15567.56    109.78 o
   4   3   5     1494.03     1638.39     17.75 o
   5   3   5      325.69      365.34      7.87 o
   6   3   5     1679.53     1752.55     17.93 o
   7   3   5       39.53       36.98      3.81 o
   8   3   5     1126.01     1049.79     14.99 o
   9   3   5      305.56      336.67     11.44 o
  10   3   5      538.94      497.66     15.95 o
  11   3   5        7.26        9.19      6.92 o
  12   3   5       34.88       37.58      8.34 o
  13   3   5       38.31       38.15     10.97 o
  14   3   5       31.70       64.45     24.05 o
   0   4   5     5159.52     4996.02     63.10 o
   1   4   5       49.34       51.55      2.78 o
   2   4   5     1793.21     1856.30     15.94 o
   3   4   5     1002.64      988.73     11.75 o
   4   4   5        3.42       12.97      3.58 o
   5   4   5       14.55       13.46      2.87 o
   6   4   5       87.78      121.10      5.97 o
   7   4   5      158.24      198.06      7.34 o
   8   4   5     2226.92     2069.78     35.58 o
   9   4   5       19.75        9.69      6.05 o
  10   4   5      301.46      304.21     13.78 o
  11   4   5       48.06       41.36      8.18 o
  12   4   5      164.15      133.05     12.84 o
  13   4   5       26.20       10.98      9.84 o
  14   4   5       63.52       54.24     15.06 o
   1   5   5      587.83      629.04     11.48 o
   2   5   5      599.84      636.83      9.74 o
   3   5   5      157.37      182.23      5.92 o
   4   5   5     4923.82     5001.50     43.56 o
   5   5   5     1301.63     1305.81     17.62 o
   6   5   5      465.23      491.53     12.83 o
   7   5   5     1312.12     1330.91     25.36 o
   8   5   5     3265.98     3008.12     44.70 o
   9   5   5       96.48       94.74      9.06 o
  10   5   5      246.75      257.02     19.14 o
  11   5   5       89.33       97.89     10.99 o
  12   5   5       63.82       39.33      9.99 o
  13   5   5       11.66       38.74     11.66 o
  14   5   5        9.35        8.79     13.00 o
   0   6   5        8.54        3.76      3.59 o
   1   6   5        6.05        9.79      2.76 o
   2   6   5      867.01      881.17     13.54 o
   3   6   5      588.14      579.54     10.74 o
   4   6   5      112.80      128.11      5.97 o
   5   6   5      539.72      460.38     13.82 o
   6   6   5       31.63       37.67      7.08 o
   7   6   5      304.32      307.64     14.34 o
   8   6   5      582.73      593.15     27.62 o
   9   6   5       26.90       27.58      8.30 o
  10   6   5        0.81        1.40      7.41 o
  11   6   5       58.85       58.87     10.23 o
  12   6   5        1.04       12.64      8.91 o
  13   6   5        3.49        8.58     10.76 o
   1   7   5     2036.29     1906.23     24.63 o
   2   7   5      937.06      884.51     15.39 o
   3   7   5     1169.46     1128.54     16.76 o
   4   7   5      836.06      799.96     20.64 o
   5   7   5       33.04       25.12      5.54 o
   6   7   5     1026.65      956.15     29.43 o
   7   7   5      255.17      258.85     17.39 o
   8   7   5       35.82       33.52     10.94 o
   9   7   5        0.04       -6.76      7.93 o
  10   7   5       32.03       36.71     10.35 o
  11   7   5        4.75        3.44     11.64 o
  12   7   5       28.34       10.96     10.19 o
  13   7   5       28.93       28.94     16.43 o
   0   8   5     4439.47     4460.68     62.35 o
   1   8   5       79.71       70.03      8.14 o
   2   8   5        5.59       10.60      4.50 o
   3   8   5       10.01       11.84      5.13 o
   4   8   5      800.50      742.99     19.44 o
   5   8   5       22.55       30.81      9.41 o
   6   8   5       57.59       71.54     11.39 o
   7   8   5       54.84       70.86     11.61 o
   8   8   5      145.23      120.56     14.47 o
   9   8   5       92.73      100.39     14.08 o
  10   8   5        3.34       -8.70      8.70 o
  11   8   5       37.90       15.98     14.62 o
  12   8   5       11.88       23.65     11.76 o
   1   9   5      339.88      354.31     12.37 o
   2   9   5       30.68       31.11      9.49 o
   3   9   5       38.85       29.21      7.05 o
   4   9   5        3.18        4.65      6.38 o
   5   9   5        7.78       -4.87      5.78 o
   6   9   5      224.29      186.83     15.50 o
   7   9   5      167.06      176.81     15.73 o
   8   9   5      162.21      173.70     16.50 o
   9   9   5        3.02        4.70     10.27 o
  10   9   5       18.14        5.25     10.13 o
  11   9   5       66.18       69.26     13.18 o
   0  10   5      175.62      159.79     22.46 o
   1  10   5      583.94      609.23     16.39 o
   2  10   5      563.60      454.17     14.77 o
   3  10   5      498.59      454.67     16.40 o
   4  10   5     1322.49     1219.13     27.02 o
   5  10   5       22.98        8.51      6.94 o
   6  10   5        0.29       -6.62      6.62 o
   7  10   5       68.88       75.05      9.70 o
   8  10   5       23.97       29.66     11.81 o
   9  10   5      315.55      339.95     22.30 o
  10  10   5        2.33       -0.59     11.13 o
  11  10   5      177.19      162.84     17.04 o
   1  11   5      125.08      145.19      9.52 o
   2  11   5        0.01       -3.25      5.88 o
   3  11   5        0.06        9.23      7.59 o
   4  11   5       40.52       27.97      7.99 o
   5  11   5        0.00        5.56      7.86 o
   6  11   5        0.66       -3.53     11.56 o
   7  11   5       56.31       70.54     19.38 o
   8  11   5       50.63       29.87      8.99 o
   9  11   5        0.48        8.11      8.63 o
  10  11   5        1.31       -3.77     11.55 o
   0  12   5      670.04      680.78     25.44 o
   1  12   5       74.58       73.28      8.33 o
   2  12   5      399.13      425.95     17.40 o
   3  12   5       93.99       95.94      9.18 o
   4  12   5        0.49        0.42      6.41 o
   5  12   5       38.96       33.64      8.36 o
   6  12   5       58.91       68.84     13.67 o
   7  12   5        1.29       -4.70      7.42 o
   8  12   5       12.15       -2.76      8.39 o
   1  13   5      190.49      222.71     11.60 o
   2  13   5       41.93       30.99      8.27 o
   3  13   5       17.53       17.58     11.36 o
   4  13   5        1.06        1.00      6.16 o
   5  13   5       22.00        7.35      6.80 o
   6  13   5       85.37      107.98      9.83 o
   7  13   5        0.56       24.75      8.32 o
   0  14   5       62.25       64.72     11.34 o
   1  14   5       80.96       85.76      8.59 o
   2  14   5       81.60       81.49      8.55 o
   3  14   5        0.05        1.31      6.39 o
   4  14   5       47.99       62.21     11.11 o
   5  14   5        0.95        2.63      8.54 o
   0   0   6     3050.87     2608.48     41.01 o
   1   0   6       94.63      113.00      4.94 o
   2   0   6       94.09       91.83      5.15 o
   3   0   6     2141.86     1926.13     38.30 o
   4   0   6        1.00        5.62      3.96 o
   5   0   6     5213.42     5113.34     83.30 o
   6   0   6     2250.97     2421.89     29.43 o
   7   0   6       61.80       83.76      5.92 o
   8   0   6     1961.75     2042.55     35.53 o
   9   0   6      749.74      678.57     39.82 o
  10   0   6      127.21      130.69     15.74 o
  11   0   6     1773.73     1629.87     58.56 o
  12   0   6      363.93      397.55     24.80 o
  13   0   6        0.55      -18.80     18.80 o
  14   0   6       86.05       96.65     26.69 o
   1   1   6    35712.64    32811.84    220.18 o
   2   1   6       67.19       73.28      2.75 o
   3   1   6    11165.68    10890.84     98.25 o
   4   1   6      660.55      643.39      8.78 o
   5   1   6     2048.79     2031.74     20.09 o
   6   1   6      135.35      135.52      4.47 o
   7   1   6     1451.45     1459.80     14.82 o
   8   1   6       17.94       26.16      4.37 o
   9   1   6       44.13       51.89      7.34 o
  10   1   6      402.89      394.82     14.42 o
  11   1   6      152.82      135.49     12.28 o
  12   1   6       11.91       21.24     11.97 o
  13   1   6       59.55       52.07     10.95 o
  14   1   6       77.45       88.36     19.60 o
   0   2   6    17616.90    17254.58    237.15 o
   1   2   6     6939.15     6567.71     44.78 o
   2   2   6     6867.81     6398.71     44.02 o
   3   2   6       97.46       96.83      3.18 o
   4   2   6      488.31      570.84      8.40 o
   5   2   6     4149.67     4094.98     32.37 o
   6   2   6      119.63      158.62      4.67 o
   7   2   6      919.00      891.08     11.54 o
   8   2   6       17.26        7.89      4.06 o
   9   2   6        1.76        1.50      5.81 o
  10   2   6      135.65      136.01     10.03 o
  11   2   6      461.85      459.29     16.13 o
  12   2   6       70.00       74.00     10.85 o
  13   2   6       10.51       25.29      9.78 o
  14   2   6        6.26       -8.53     13.16 o
   1   3   6     2777.42     2610.55     21.40 o
   2   3   6    21772.43    21940.82    124.10 o
   3   3   6      262.99      252.49      7.94 o
   4   3   6     3626.84     3505.94     28.93 o
   5   3   6      542.15      453.36      8.38 o
   6   3   6       16.31       18.55      3.33 o
   7   3   6       12.39       16.74      3.33 o
   8   3   6       29.41       34.82      4.36 o
   9   3   6      639.90      597.48     16.44 o
  10   3   6      367.59      348.05     13.90 o
  11   3   6       41.99       24.59      7.76 o
  12   3   6        6.97       -4.98      7.55 o
  13   3   6       16.59       29.26     13.12 o
  14   3   6        1.34      -12.43     18.47 o
   0   4   6     8474.35     8257.82    170.84 o
   1   4   6     4527.23     4355.58     68.91 o
   2   4   6      971.05     1014.75     10.06 o
   3   4   6     1362.42     1466.92     15.30 o
   4   4   6     1334.29     1315.39     14.87 o
   5   4   6        0.39        3.08      2.69 o
   6   4   6      312.33      320.47      8.98 o
   7   4   6       32.84       24.07      4.26 o
   8   4   6     1813.03     1771.82     25.27 o
   9   4   6       27.94       31.52      6.55 o
  10   4   6       10.32       10.38      7.62 o
  11   4   6      115.73      118.14     12.27 o
  12   4   6       25.37       13.65     12.93 o
  13   4   6        0.41       -4.01      8.43 o
  14   4   6      119.35      179.00     32.08 o
   1   5   6       59.83       44.04      2.59 o
   2   5   6      359.25      377.89      7.17 o
   3   5   6      594.83      612.99      9.91 o
   4   5   6     1081.07     1258.77     15.04 o
   5   5   6      443.87      495.89     11.26 o
   6   5   6      368.09      351.10     10.32 o
   7   5   6     3004.67     2865.78     37.16 o
   8   5   6       44.26       79.97      8.09 o
   9   5   6      771.71      687.69     20.62 o
  10   5   6       50.68       33.86      8.83 o
  11   5   6      183.55      156.54     12.53 o
  12   5   6        1.42        9.17      8.70 o
  13   5   6       17.44       12.94      9.91 o
   0   6   6      486.11      527.87     11.08 o
   1   6   6      182.29      217.16      5.61 o
   2   6   6     2310.08     2506.23     36.16 o
   3   6   6      488.25      564.03      9.90 o
   4   6   6      164.78      161.16      9.18 o
   5   6   6      146.38      144.36      8.28 o
   6   6   6      227.88      257.13     12.50 o
   7   6   6       89.63       75.79      8.28 o
   8   6   6       53.61       58.94     10.08 o
   9   6   6       27.91       24.33      9.67 o
  10   6   6       96.03       88.59     10.67 o
  11   6   6       34.90       43.83      9.83 o
  12   6   6      226.00      244.51     17.39 o
  13   6   6       35.39       49.90     13.12 o
   1   7   6      882.81      869.98     13.07 o
   2   7   6      393.31      431.95     10.46 o
   3   7   6      611.19      706.97     10.77 o
   4   7   6      301.28      341.23     11.48 o
   5   7   6       57.09       64.64     10.29 o
   6   7   6      657.49      558.68     22.42 o
   7   7   6        3.84        8.72      8.79 o
   8   7   6      231.03      248.54     17.77 o
   9   7   6       71.85       37.53     16.38 o
  10   7   6        0.04        0.42      8.72 o
  11   7   6       52.34       49.26     11.45 o
  12   7   6        7.17        3.08     10.33 o
  13   7   6        4.28       10.55     19.77 o
   0   8   6     3378.51     3384.13     44.09 o
   1   8   6      282.77      322.26      9.87 o
   2   8   6     1205.76     1205.10     18.95 o
   3   8   6      252.10      231.68     12.90 o
   4   8   6      136.72      117.60      9.00 o
   5   8   6      108.16      130.28      9.83 o
   6   8   6       20.78       16.33     10.62 o
   7   8   6     1053.88     1123.40     33.46 o
   8   8   6       51.74       46.48     11.23 o
   9   8   6       45.89       46.62     11.90 o
  10   8   6       24.99       24.33     10.29 o
  11   8   6      119.20      142.98     14.86 o
  12   8   6        1.15        5.19     10.58 o
   1   9   6      772.51      828.22     16.19 o
   2   9   6      400.08      451.02     14.87 o
   3   9   6      617.35      646.80     19.65 o
   4   9   6       39.34       44.51      7.53 o
   5   9   6       92.18       92.37      9.09 o
   6   9   6        3.28        1.05      6.61 o
   7   9   6      466.61      434.29     21.84 o
   8   9   6       14.72       20.54      9.92 o
   9   9   6       48.53       34.80     14.52 o
  10   9   6        0.32       -1.40      9.40 o
  11   9   6       32.88       14.50     10.81 o
   0  10   6      447.90      487.87     20.50 o
   1  10   6      515.47      496.03     14.78 o
   2  10   6      235.67      247.14     12.66 o
   3  10   6       18.82       16.51      6.74 o
   4  10   6       82.41       98.02     10.11 o
   5  10   6        0.00       -6.09      6.09 o
   6  10   6      234.36      219.43     12.75 o
   7  10   6       42.34       36.61      8.42 o
   8  10   6       11.10       30.33     12.20 o
   9  10   6        8.80       30.30     13.11 o
  10  10   6       25.33       27.80     12.69 o
  11  10   6       19.41       23.28     29.09 o
   1  11   6        2.89        8.23      8.76 o
   2  11   6       21.23       15.72      6.12 o
   3  11   6      425.02      461.23     14.84 o
   4  11   6       84.91      100.58      9.44 o
   5  11   6       27.63       23.22      7.44 o
   6  11   6       86.52       75.32      9.67 o
   7  11   6      149.59      161.51     11.99 o
   8  11   6       38.42       31.69     14.84 o
   9  11   6        0.16        8.16      8.03 o
  10  11   6        6.51        3.74     13.16 o
   0  12   6      100.31      115.66     14.54 o
   1  12   6      122.00      147.22      9.30 o
   2  12   6       85.32       98.83     13.89 o
   3  12   6        0.46        1.99      5.72 o
   4  12   6        7.16        4.51      6.20 o
   5  12   6        0.17       -2.33      6.53 o
   6  12   6        4.72        9.34      7.03 o
   7  12   6        0.05        3.10      8.90 o
   8  12   6       34.56       41.41      8.80 o
   1  13   6        3.29       16.29      7.52 o
   2  13   6      147.06      176.81     16.99 o
   3  13   6       73.28       68.02      7.78 o
   4  13   6       81.30       69.40     14.20 o
   5  13   6      100.49      110.13     11.00 o
   6  13   6       20.47       32.13     12.36 o
   7  13   6      234.54      313.18     19.00 o
   0  14   6      188.49      205.33     30.20 o
   1  14   6       56.93       38.08     15.07 o
   2  14   6        1.81       15.49     13.27 o
   3  14   6       21.72       18.23     13.56 o
   4  14   6       25.68       10.00     15.75 o
   5  14   6      112.13       90.53     19.50 o
   1   1   7     2575.89     2348.14     36.17 o
   2   1   7     2266.94     2005.74     18.48 o
   3   1   7     9338.72     8603.60     79.18 o
   4   1   7      590.14      646.14     11.57 o
   5   1   7     1567.24     1629.09     20.34 o
   6   1   7      930.38     1039.03     14.57 o
   7   1   7      133.25      137.86      5.22 o
   8   1   7      706.10      659.33     17.55 o
   9   1   7       20.71       10.05      6.93 o
  10   1   7        7.89       26.61     11.35 o
  11   1   7        0.22        0.18      8.55 o
  12   1   7        7.32       10.65      8.89 o
  13   1   7       26.33       24.33      9.82 o
  14   1   7       60.23       68.49     17.73 o
   0   2   7    25265.69    23384.96    261.70 o
   1   2   7     1558.49     1465.03     13.37 o
   2   2   7     6566.59     6454.97     50.47 o
   3   2   7     5163.18     5118.65     38.99 o
   4   2   7     2090.51     1995.31     18.88 o
   5   2   7       50.13       97.82      4.32 o
   6   2   7     2075.59     2316.02     19.26 o
   7   2   7      594.54      587.64      9.20 o
   8   2   7       11.05        4.02      3.91 o
   9   2   7      160.38      158.04      8.66 o
  10   2   7       54.49       51.57      8.17 o
  11   2   7      381.34      393.38     17.65 o
  12   2   7       62.72       83.00     16.88 o
  13   2   7       87.11      101.29     14.68 o
  14   2   7        4.88       11.79     20.41 o
   1   3   7      513.67      456.75      5.54 o
   2   3   7     2276.01     2373.36     18.11 o
   3   3   7     6357.28     6138.08     38.91 o
   4   3   7      139.55      162.29      4.62 o
   5   3   7        7.85       10.66      2.99 o
   6   3   7      884.61      959.69     13.39 o
   7   3   7      219.29      203.36      6.81 o
   8   3   7     1514.29     1504.11     20.08 o
   9   3   7      278.88      279.52     13.00 o
  10   3   7       64.28       64.90     10.86 o
  11   3   7       53.55       66.69     15.74 o
  12   3   7       16.31       13.49     10.47 o
  13   3   7      155.59      151.90     16.70 o
  14   3   7        7.06       -1.64     19.06 o
   0   4   7     6299.94     6570.22    113.02 o
   1   4   7     3497.71     3786.54     45.09 o
   2   4   7     1539.13     1586.61     15.83 o
   3   4   7      769.90      810.51      9.95 o
   4   4   7     2977.27     2896.09     27.78 o
   5   4   7      617.71      703.03     10.76 o
   6   4   7      337.63      304.35      8.22 o
   7   4   7      151.58      163.17      8.51 o
   8   4   7      272.41      288.24     11.59 o
   9   4   7      150.30      153.73     11.35 o
  10   4   7        4.74       15.00      7.79 o
  11   4   7      125.23      137.37     11.96 o
  12   4   7        1.01        3.79      8.03 o
  13   4   7       51.64       56.49     13.78 o
  14   4   7       10.45       21.47     20.00 o
   1   5   7      127.83      147.79      6.82 o
   2   5   7     2588.98     2581.08     23.54 o
   3   5   7      198.64      282.32      5.15 o
   4   5   7       12.98       36.75      4.17 o
   5   5   7        4.26        5.93      3.66 o
   6   5   7      155.18      146.23     11.37 o
   7   5   7      215.79      218.67     11.17 o
   8   5   7      579.46      560.82     15.71 o
   9   5   7       71.05       59.14      8.11 o
  10   5   7        3.60        5.81      7.56 o
  11   5   7      195.96      188.77     14.02 o
  12   5   7        0.39        5.51      8.42 o
  13   5   7       50.24       39.12     19.64 o
   0   6   7      738.71      785.22     14.42 o
   1   6   7     1028.70      967.72     12.28 o
   2   6   7      126.86      132.12      4.92 o
   3   6   7      459.52      514.89      7.52 o
   4   6   7      503.12      581.39     11.98 o
   5   6   7     3519.15     3524.74     45.57 o
   6   6   7     1641.31     1627.82     25.30 o
   7   6   7      307.73      298.43     16.18 o
   8   6   7      199.19      184.33     12.00 o
   9   6   7      364.56      362.26     16.00 o
  10   6   7       15.90       22.11      8.01 o
  11   6   7       43.99       44.98     11.20 o
  12   6   7      120.21      163.97     18.89 o
  13   6   7       21.38       39.85     10.81 o
   1   7   7      448.20      511.46      9.22 o
   2   7   7      936.66      833.03     12.44 o
   3   7   7       25.10       25.32      3.38 o
   4   7   7        5.00        6.30      4.45 o
   5   7   7     1866.54     1731.03     28.22 o
   6   7   7      889.76      802.24     21.29 o
   7   7   7      276.05      250.39     16.97 o
   8   7   7      358.00      349.84     71.99 o
   9   7   7      517.83      477.85     20.46 o
  10   7   7       65.25       47.45     11.24 o
  11   7   7        1.44        1.31      9.21 o
  12   7   7        5.08        4.76     13.20 o
  13   7   7        8.59       18.03     13.07 o
   0   8   7      300.33      345.03     12.56 o
   1   8   7        0.86       -1.59      3.55 o
   2   8   7       20.14       23.83      4.37 o
   3   8   7       10.67       18.97      4.85 o
   4   8   7        1.29        3.07      4.90 o
   5   8   7        0.00       -0.20      5.74 o
   6   8   7       65.54       70.94     11.96 o
   7   8   7        4.39        9.81      8.65 o
   8   8   7        2.00       -8.21      8.21 o
   9   8   7        3.90       -5.83     10.29 o
  10   8   7        0.04       -8.50      8.50 o
  11   8   7       49.01       82.31     13.56 o
  12   8   7        0.15        2.77     12.89 o
   1   9   7      110.87      134.07      7.58 o
   2   9   7      466.92      453.59     12.76 o
   3   9   7       92.59       83.89     11.62 o
   4   9   7      175.48      198.16     12.37 o
   5   9   7      140.24      145.32     10.04 o
   6   9   7       81.68       46.37      7.75 o
   7   9   7       84.07       80.70      8.90 o
   8   9   7        0.22       12.04      9.45 o
   9   9   7        8.12       10.62     10.45 o
  10   9   7       27.04       36.18     11.83 o
  11   9   7        2.00       -1.69     10.41 o
   0  10   7      410.57      435.77     30.70 o
   1  10   7      750.00      755.50     16.69 o
   2  10   7      339.15      356.79     13.51 o
   3  10   7       19.05       26.82     11.13 o
   4  10   7        5.24       10.47      5.79 o
   5  10   7        0.71       -3.21      5.44 o
   6  10   7       55.44       44.95      7.88 o
   7  10   7        1.20       -1.45      6.51 o
   8  10   7       39.14       31.09      8.16 o
   9  10   7       33.79       18.49      9.24 o
  10  10   7        0.02       -4.02     10.59 o
   1  11   7     1187.72     1171.48     35.88 o
   2  11   7       73.59       61.16      6.92 o
   3  11   7        0.03        8.09      5.76 o
   4  11   7       87.16       93.90      9.66 o
   5  11   7        3.84       14.45      6.62 o
   6  11   7       77.10       78.60      8.93 o
   7  11   7       87.92       94.07      9.61 o
   8  11   7        1.12        8.62      8.09 o
   9  11   7       43.81       21.80      8.43 o
   0  12   7        0.37        1.76     15.72 o
   1  12   7       13.69       17.14     11.38 o
   2  12   7        1.08       -4.67     25.54 o
   3  12   7       30.37        7.99      7.05 o
   4  12   7       69.40       57.14      6.79 o
   5  12   7       26.84       25.25     15.69 o
   6  12   7       38.38       36.01      7.29 o
   7  12   7      152.73      141.96     10.03 o
   8  12   7        0.15       12.49     15.84 o
   1  13   7        0.24       39.43     20.12 o
   2  13   7       14.43        7.77     21.70 o
   3  13   7       16.47       -0.01     14.40 o
   4  13   7        3.72      -10.70     10.70 o
   5  13   7        4.69        0.01     12.25 o
   6  13   7      103.55      114.54     25.69 o
   7  13   7        0.55       27.15     21.11 o
   0  14   7      132.03      179.23     28.97 o
   1  14   7       27.66       25.99     13.89 o
   2  14   7        0.06        8.42     12.82 o
   3  14   7        0.00       16.50     13.39 o
   4  14   7        1.58      -11.67     11.67 o
   0   0   8    24868.68    22984.70    221.57 o
   1   0   8    12553.76    11873.76     96.20 o
   2   0   8      576.51      601.87     11.72 o
   3   0   8     1665.50     1468.35     28.42 o
   4   0   8        5.75        2.04      3.76 o
   5   0   8     1002.44     1066.91     21.76 o
   6   0   8     1079.81     1197.63     25.02 o
   7   0   8      202.18      230.53      8.35 o
   8   0   8      401.89      373.42     20.67 o
   9   0   8     2323.06     2272.88    109.97 o
  10   0   8      387.16      306.97     21.99 o
  11   0   8      104.27      135.03     18.50 o
  12   0   8        3.17      -11.71     11.79 o
  13   0   8        0.15       25.34     19.41 o
  14   0   8       27.00       27.78     16.43 o
   1   1   8     1544.87     1597.00     13.93 o
   2   1   8     5330.19     4973.52     40.27 o
   3   1   8        6.48        4.83      2.22 o
   4   1   8     3682.67     3749.00     39.60 o
   5   1   8     2608.34     2716.26     27.06 o
   6   1   8     1862.07     2000.99     22.95 o
   7   1   8      208.60      252.68      6.21 o
   8   1   8      102.67      115.06      9.27 o
   9   1   8      102.61      125.42     10.62 o
  10   1   8      645.25      660.79     20.56 o
  11   1   8       54.34       54.95     10.59 o
  12   1   8       12.48       23.33     11.02 o
  13   1   8      277.31      289.64     27.05 o
  14   1   8        2.97       35.33     16.38 o
   0   2   8    20178.32    18905.50    213.61 o
   1   2   8     3337.70     3087.05     24.83 o
   2   2   8     7110.54     6686.41     52.56 o
   3   2   8      163.83      161.89      4.41 o
   4   2   8     2168.53     1861.76     19.71 o
   5   2   8       19.35       31.67      3.53 o
   6   2   8       98.53      122.90      4.51 o
   7   2   8      540.67      533.17     11.69 o
   8   2   8      290.57      288.64     10.01 o
   9   2   8       63.10       47.29      7.27 o
  10   2   8      457.40      425.84     25.45 o
  11   2   8      885.45      941.04     29.36 o
  12   2   8      111.54      116.15     14.84 o
  13   2   8      309.76      363.35     21.87 o
  14   2   8        0.21      -19.98     27.86 o
   1   3   8      582.10      526.59      9.33 o
   2   3   8      224.82      212.39      4.21 o
   3   3   8      288.82      384.93      7.80 o
   4   3   8     1228.71     1348.13     12.46 o
   5   3   8        0.10       -0.40      2.36 o
   6   3   8        0.00       17.26      3.39 o
   7   3   8       49.88       42.30      4.28 o
   8   3   8      367.38      353.03     11.89 o
   9   3   8      736.71      697.25     19.57 o
  10   3   8        9.64        2.30      7.09 o
  11   3   8        1.31       11.34     11.29 o
  12   3   8       48.32       57.61     12.96 o
  13   3   8       12.78       12.00     11.99 o
  14   3   8       42.54       53.98     19.88 o
   0   4   8     3840.72     3747.86     70.08 o
   1   4   8      629.21      711.89      9.79 o
   2   4   8       45.08       68.68      5.59 o
   3   4   8     9005.58     9527.81     81.90 o
   4   4   8     5700.74     6302.21     57.26 o
   5   4   8     4277.78     3964.05     36.71 o
   6   4   8      605.99      634.49     12.17 o
   7   4   8      193.56      204.29      7.65 o
   8   4   8     1176.03     1175.08     21.39 o
   9   4   8     2406.72     2194.90     37.01 o
  10   4   8      341.22      342.33     15.59 o
  11   4   8       76.62       80.55     10.47 o
  12   4   8        0.01       -0.86     10.37 o
  13   4   8       29.22       28.03     12.87 o
  14   4   8        1.00      -18.03     18.03 o
   1   5   8        0.44        6.09      3.40 o
   2   5   8       66.07       67.96      4.70 o
   3   5   8      409.28      466.33      6.92 o
   4   5   8       77.32       93.29      5.25 o
   5   5   8     1657.28     1604.61     20.71 o
   6   5   8       51.17       56.97      6.07 o
   7   5   8       29.63       25.12      6.34 o
   8   5   8      263.13      270.70     11.80 o
   9   5   8      258.52      249.16     13.51 o
  10   5   8      104.39      111.71     11.12 o
  11   5   8        0.04        0.95      7.83 o
  12   5   8        6.01       30.02     11.85 o
  13   5   8       87.18       93.44     25.45 o
   0   6   8      747.14      878.02     41.30 o
   1   6   8      185.51      198.70      8.10 o
   2   6   8       72.21      112.84      6.13 o
   3   6   8      104.68      132.09      5.05 o
   4   6   8      227.17      205.99      6.08 o
   5   6   8      398.75      430.52     10.35 o
   6   6   8      178.59      175.96      8.90 o
   7   6   8       62.26       56.35      7.94 o
   8   6   8      175.88      191.82     12.09 o
   9   6   8      106.19      114.77     10.78 o
  10   6   8        0.24      -11.00     11.00 o
  11   6   8        3.74      -10.70     10.87 o
  12   6   8        0.03        8.16      9.50 o
  13   6   8       90.27      133.54     17.94 o
   1   7   8     2053.50     2052.04     53.96 o
   2   7   8     1057.68     1167.36     41.35 o
   3   7   8     1164.91     1213.28     13.17 o
   4   7   8       19.07       23.43      4.58 o
   5   7   8       13.56       18.18      4.54 o
   6   7   8        4.09        5.70      6.31 o
   7   7   8        6.97       21.28      9.27 o
   8   7   8       71.71       90.67     12.51 o
   9   7   8      180.10      141.77     14.44 o
  10   7   8        0.97       -3.24      7.78 o
  11   7   8      104.81      107.43     13.86 o
  12   7   8        0.83       -9.34     10.29 o
   0   8   8      102.30      114.73     14.84 o
   1   8   8       77.53       84.45     11.41 o
   2   8   8      218.14      213.52      7.70 o
   3   8   8      502.43      449.94     11.82 o
   4   8   8        8.52       10.01      4.55 o
   5   8   8     1419.62     1346.58     25.55 o
   6   8   8      505.08      476.01     16.81 o
   7   8   8       33.10       23.37      9.45 o
   8   8   8       37.15       34.46     10.30 o
   9   8   8      176.37      188.96     16.36 o
  10   8   8       30.74       37.40     10.69 o
  11   8   8       56.51       29.31     11.95 o
  12   8   8       48.28       57.06     18.43 o
   1   9   8       16.06       12.73      5.17 o
   2   9   8      344.74      340.84     14.92 o
   3   9   8     1158.73     1147.27     21.29 o
   4   9   8       22.21        1.78      7.22 o
   5   9   8       34.60       25.29     13.92 o
   6   9   8       30.64       12.83      6.87 o
   7   9   8      178.12      145.76     10.23 o
   8   9   8      158.74      183.25     15.59 o
   9   9   8        7.90       14.08      9.80 o
  10   9   8      455.78      496.58     21.90 o
  11   9   8       36.56       20.45     27.10 o
   0  10   8      641.34      643.55     40.47 o
   1  10   8      554.48      513.56     25.98 o
   2  10   8      120.92      115.30     22.23 o
   3  10   8       28.24       22.92      7.47 o
   4  10   8        2.79        4.14      5.12 o
   5  10   8      355.09      390.43     22.78 o
   6  10   8       12.79        8.47      6.06 o
   7  10   8       37.54       22.59      6.83 o
   8  10   8        4.19        4.76      6.70 o
   9  10   8        6.24       14.73      7.59 o
  10  10   8       41.68       42.71      8.44 o
   1  11   8      112.54      102.89     15.15 o
   2  11   8        3.07       -8.21     12.20 o
   3  11   8      304.47      322.63     32.08 o
   4  11   8       49.51       42.05     18.30 o
   5  11   8      172.97      132.55     25.81 o
   6  11   8      129.21      140.61     12.04 o
   7  11   8       72.87       72.78     10.89 o
   8  11   8       33.03       29.04     10.00 o
   9  11   8       40.48       36.73     11.08 o
   0  12   8      219.20      255.77     30.38 o
   1  12   8        9.24       12.44     18.86 o
   2  12   8       29.49        8.73     11.67 o
   3  12   8       61.53       54.03     14.76 o
   4  12   8       42.20       61.35     21.23 o
   5  12   8        0.61       -4.57     15.95 o
   6  12   8       65.87       39.12     19.82 o
   7  12   8        0.47       44.69     20.70 o
   8  12   8        6.35       17.71     20.53 o
   1  13   8      240.81      269.11     22.61 o
   2  13   8        0.84       -8.62     11.38 o
   3  13   8       24.18       12.69     18.71 o
   4  13   8       65.46       52.17     15.55 o
   5  13   8       39.02       40.72     14.60 o
   6  13   8       10.32      -15.95     18.42 o
   7  13   8      116.34      168.03     29.38 o
   0  14   8        6.00       28.21     19.76 o
   1  14   8       27.20       30.75     14.15 o
   2  14   8       50.28       31.26     14.34 o
   3  14   8       25.26        5.52     13.55 o
   4  14   8       80.55       75.84     17.72 o
   1   1   9     5675.68     5180.06     30.81 o
   2   1   9    12267.28    11465.34     80.99 o
   3   1   9       63.29       72.82      3.89 o
   4   1   9        0.40        3.37      2.52 o
   5   1   9      181.21      241.79      8.94 o
   6   1   9      464.52      474.97      9.38 o
   7   1   9       12.63       23.86      3.99 o
   8   1   9        6.11       14.16      6.32 o
   9   1   9     1408.68     1418.55     28.72 o
  10   1   9     2802.93     2604.18     49.85 o
  11   1   9       12.31        4.63      9.93 o
  12   1   9      400.16      427.95     29.08 o
  13   1   9       47.30       64.71     13.79 o
  14   1   9       90.96      100.28     16.28 o
   0   2   9    25069.57    23920.69    232.18 o
   1   2   9      385.12      419.91      6.19 o
   2   2   9      225.60      259.74      6.91 o
   3   2   9      871.53      909.86     10.81 o
   4   2   9        2.10        0.20      1.84 o
   5   2   9     1356.70     1327.59     16.73 o
   6   2   9        5.93        4.35      2.64 o
   7   2   9       61.56       58.05      4.57 o
   8   2   9       17.19        6.75      5.35 o
   9   2   9      116.05      141.63     10.82 o
  10   2   9        0.31        5.34      9.47 o
  11   2   9       94.61      141.20     16.64 o
  12   2   9      152.66      129.07     15.61 o
  13   2   9      102.51       98.18     15.11 o
  14   2   9        2.05       -3.32     14.41 o
   1   3   9      197.14      185.46      5.49 o
   2   3   9       28.73       29.74      2.01 o
   3   3   9     4893.63     4824.34     35.69 o
   4   3   9     1813.09     1801.75     18.34 o
   5   3   9      196.49      187.46      5.15 o
   6   3   9     4758.07     4782.99     41.36 o
   7   3   9        2.82       -3.29      3.29 o
   8   3   9     1919.92     1826.68     33.93 o
   9   3   9        1.60        3.05      9.88 o
  10   3   9        0.26       -2.49      9.13 o
  11   3   9      170.49      166.26     15.78 o
  12   3   9        5.78       -1.64     16.52 o
  13   3   9      113.91      130.56     16.53 o
  14   3   9        3.98       16.99     13.16 o
   0   4   9     3338.12     3099.07     51.53 o
   1   4   9      478.52      510.65      8.04 o
   2   4   9     2525.07     2668.56     23.84 o
   3   4   9      215.94      244.61      6.04 o
   4   4   9     5296.74     5592.25     52.56 o
   5   4   9      591.17      633.44      8.79 o
   6   4   9     1925.40     1865.14     19.67 o
   7   4   9       90.36      111.27      6.31 o
   8   4   9      444.93      443.98     15.47 o
   9   4   9        8.55       41.32      9.46 o
  10   4   9      159.09      180.85     15.58 o
  11   4   9       41.34       58.49     12.37 o
  12   4   9       32.08       35.06     12.08 o
  13   4   9        3.85       16.41     12.50 o
  14   4   9        3.18        3.93     13.06 o
   1   5   9      489.93      532.33      9.03 o
   2   5   9      128.15      108.83      5.06 o
   3   5   9      258.16      301.50      7.25 o
   4   5   9       89.72       93.74      4.37 o
   5   5   9      232.60      255.47      7.75 o
   6   5   9       41.35       36.64      5.35 o
   7   5   9      319.38      318.54     10.79 o
   8   5   9      200.23      162.09      9.83 o
   9   5   9      438.56      402.59     15.62 o
  10   5   9      283.74      292.99     23.03 o
  11   5   9       17.78       17.81     18.49 o
  12   5   9       22.54       21.93     11.63 o
  13   5   9       43.90       61.17     14.58 o
   0   6   9     3044.03     3026.76     53.92 o
   1   6   9       14.85       17.87      4.85 o
   2   6   9      228.97      236.50      8.35 o
   3   6   9      706.93      713.66     12.29 o
   4   6   9      741.61      739.43     13.01 o
   5   6   9      566.63      592.49     10.41 o
   6   6   9        7.73       17.02      7.17 o
   7   6   9      115.99       97.67     11.22 o
   8   6   9      718.83      661.55     17.17 o
   9   6   9       78.75       87.85     10.03 o
  10   6   9       13.06       20.67      8.42 o
  11   6   9       35.84       11.04     12.02 o
  12   6   9       24.64       13.66     26.02 o
  13   6   9       75.12      104.26     16.93 o
   1   7   9     1786.46     1775.31     28.45 o
   2   7   9     3859.67     3732.41     46.84 o
   3   7   9       66.98       78.73      5.73 o
   4   7   9     1644.34     1555.16     39.84 o
   5   7   9      974.64     1034.05     16.74 o
   6   7   9      654.45      583.23     17.59 o
   7   7   9      161.13      149.48     18.91 o
   8   7   9      516.86      478.64     18.98 o
   9   7   9       24.81       20.23     13.43 o
  10   7   9       85.14       78.42     10.53 o
  11   7   9        7.06        2.23     11.54 o
  12   7   9       16.00       -0.43     12.66 o
   0   8   9        4.65        7.21     10.09 o
   1   8   9      115.91       84.31     13.84 o
   2   8   9      516.10      515.47     16.67 o
   3   8   9      361.53      351.56     19.66 o
   4   8   9        0.67       -4.46      8.43 o
   5   8   9      267.87      226.21      9.83 o
   6   8   9       12.36        9.04      5.65 o
   7   8   9       91.41       78.97     10.93 o
   8   8   9       57.24       76.87     11.36 o
   9   8   9       49.88       43.80     10.22 o
  10   8   9       29.78       26.07     14.36 o
  11   8   9       26.03       51.32     16.76 o
  12   8   9       18.41       34.56     17.33 o
   1   9   9       72.70       75.18     12.13 o
   2   9   9        1.27       -8.01      8.01 o
   3   9   9        7.43        9.03     13.96 o
   4   9   9       63.16       50.97     17.65 o
   5   9   9       83.69       85.99      9.09 o
   6   9   9      110.64       96.09     10.08 o
   7   9   9       54.29       36.41      6.79 o
   8   9   9        4.78        7.45      6.19 o
   9   9   9       10.26       22.64     13.10 o
  10   9   9       58.15       86.60     13.97 o
  11   9   9        1.30       -4.07     14.63 o
   0  10   9      596.06      644.61     40.35 o
   1  10   9        2.62       -4.94     10.24 o
   2  10   9     1261.57     1273.55     56.60 o
   3  10   9        4.85        4.40     15.13 o
   4  10   9       49.46       55.19     18.18 o
   5  10   9       60.09       49.09     19.47 o
   6  10   9      248.85      254.59     30.03 o
   7  10   9       17.80       -8.50     15.13 o
   8  10   9      127.95       98.81     11.51 o
   9  10   9       10.31        9.66      6.66 o
  10  10   9       23.41       26.57     29.85 o
   1  11   9       67.08       79.21     14.41 o
   2  11   9       49.58       55.11     13.56 o
   3  11   9        4.34       11.67     15.95 o
   4  11   9        0.28        2.70     14.43 o
   5  11   9       41.87       63.75     21.58 o
   6  11   9       63.01       65.22     20.94 o
   7  11   9        1.77      -13.14     14.25 o
   8  11   9       30.64      100.11     25.34 o
   9  11   9        0.13       24.57     19.53 o
   0  12   9       53.43       44.34     19.82 o
   1  12   9      612.63      632.76     30.41 o
   2  12   9        3.02       -8.95     10.38 o
   3  12   9        5.14       -1.21     11.27 o
   4  12   9      183.19      220.34     30.20 o
   5  12   9       10.76      -15.66     16.77 o
   6  12   9       26.93       16.19     17.77 o
   7  12   9       83.27       92.72     24.75 o
   8  12   9        6.66       42.40     23.05 o
   1  13   9       25.64       29.73     13.51 o
   2  13   9       60.71       74.92     16.29 o
   3  13   9       43.30       32.21     23.72 o
   4  13   9       70.83       43.27     15.65 o
   5  13   9        0.63      -11.61     17.89 o
   6  13   9       44.01       19.47     21.64 o
   0  14   9        0.05       26.98     21.17 o
   1  14   9      164.07      182.63     24.25 o
   2  14   9      131.45      149.90     20.77 o
   3  14   9       46.94       23.56     15.26 o
   4  14   9        0.40       -5.13     13.02 o
   0   0  10    15577.61    14370.79    142.22 o
   1   0  10        4.48       -0.37      1.81 o
   2   0  10     1822.43     1904.62     25.76 o
   3   0  10     1645.72     1816.13     28.21 o
   4   0  10     2243.00     2117.97     33.42 o
   5   0  10        1.63        7.95      4.27 o
   6   0  10     1464.94     1577.36     30.34 o
   7   0  10      128.38      123.10      8.48 o
   8   0  10        2.80        5.22      8.34 o
   9   0  10       20.13        5.21     11.41 o
  10   0  10       97.31      137.53     24.57 o
  11   0  10       77.24       54.37     21.58 o
  12   0  10      464.03      453.24     40.70 o
  13   0  10      636.38      697.04     49.56 o
  14   0  10      415.91      435.05     44.10 o
   1   1  10     9343.93     8785.05     50.35 o
   2   1  10     1212.10     1261.95     12.48 o
   3   1  10     1839.68     1827.07     18.96 o
   4   1  10     1273.50     1263.26     18.10 o
   5   1  10     7271.30     7352.08     66.03 o
   6   1  10       90.96       96.69      5.55 o
   7   1  10     1044.85      958.85     14.49 o
   8   1  10        4.17        8.68      5.57 o
   9   1  10      118.67      100.69     14.29 o
  10   1  10      216.09      221.53     13.46 o
  11   1  10       59.87       73.62     23.28 o
  12   1  10      401.00      418.44     31.55 o
  13   1  10       52.40       46.53     25.37 o
  14   1  10      142.51      145.34     22.62 o
   0   2  10    17116.47    16258.57    160.68 o
   1   2  10    14776.96    14012.22     88.21 o
   2   2  10      100.98       90.51      3.42 o
   3   2  10      104.95      112.74      5.28 o
   4   2  10     1383.35     1318.40     17.48 o
   5   2  10      445.05      487.66      8.57 o
   6   2  10       74.82       69.54      4.57 o
   7   2  10      755.16      758.27     14.89 o
   8   2  10        7.65       15.44      6.29 o
   9   2  10       95.20       97.50      9.65 o
  10   2  10       43.80       60.67     11.96 o
  11   2  10        8.07       19.10     10.89 o
  12   2  10        4.72        2.79     10.87 o
  13   2  10       52.00       71.20     14.48 o
  14   2  10        4.91        3.30     12.66 o
   1   3  10        0.53        5.77      2.49 o
   2   3  10     7994.24     8114.69     64.87 o
   3   3  10        1.55        6.04      1.90 o
   4   3  10    10047.07    10267.93     67.61 o
   5   3  10       86.21       87.58      4.25 o
   6   3  10      312.17      324.60      7.70 o
   7   3  10        0.60        8.53      4.08 o
   8   3  10       12.32       24.10      6.84 o
   9   3  10        9.44       23.67      9.64 o
  10   3  10       85.26       84.88     13.13 o
  11   3  10       16.43       -3.85     10.24 o
  12   3  10       14.64        8.86     20.53 o
  13   3  10        3.22        8.46     12.63 o
  14   3  10      153.39      168.85     19.38 o
   0   4  10     9954.36    10028.38    119.69 o
   1   4  10     1164.73     1191.54     13.90 o
   2   4  10       47.01       59.20      3.14 o
   3   4  10      426.30      449.22      8.14 o
   4   4  10      197.18      198.70      6.41 o
   5   4  10      481.36      488.97      9.53 o
   6   4  10        1.76       22.12      3.37 o
   7   4  10     3149.50     3054.85     35.96 o
   8   4  10       97.72      112.94     10.70 o
   9   4  10      973.41      974.64     37.29 o
  10   4  10        6.09        8.43     10.18 o
  11   4  10      280.82      299.27     19.63 o
  12   4  10       78.14      103.39     15.30 o
  13   4  10       70.30       96.25     16.28 o
  14   4  10       15.56        2.86     13.18 o
   1   5  10     4390.50     4464.83     41.42 o
   2   5  10        4.97        1.92      3.23 o
   3   5  10     1860.83     1680.12     19.11 o
   4   5  10      941.33      908.29     15.20 o
   5   5  10      724.18      736.41     15.48 o
   6   5  10      100.87      106.06      8.84 o
   7   5  10        3.40        0.49      4.71 o
   8   5  10      242.33      233.72     11.06 o
   9   5  10       41.52       41.21      9.57 o
  10   5  10      209.67      195.20     16.78 o
  11   5  10       15.62       16.45     11.36 o
  12   5  10        2.21       24.15     12.13 o
  13   5  10       42.66       61.35     14.82 o
   0   6  10      452.14      452.52     17.03 o
   1   6  10     1214.92     1320.17     23.01 o
   2   6  10      235.41      288.29      9.12 o
   3   6  10       81.37       62.73      4.84 o
   4   6  10      860.49      948.84     19.24 o
   5   6  10      229.52      217.69      9.70 o
   6   6  10     2140.47     2112.85     32.51 o
   7   6  10      628.14      619.67     17.05 o
   8   6  10      206.61      232.47     11.46 o
   9   6  10        4.74       -2.74      6.73 o
  10   6  10       51.36       68.93     13.08 o
  11   6  10        8.13        6.05     14.02 o
  12   6  10       59.85       82.18     15.48 o
  13   6  10        0.65       -3.30     12.33 o
   1   7  10     2370.55     2441.99     67.30 o
   2   7  10        3.43       10.17      5.43 o
   3   7  10      166.11      174.06      9.25 o
   4   7  10      163.28      169.82     11.26 o
   5   7  10        0.16       17.00      9.08 o
   6   7  10       14.56       21.53      4.82 o
   7   7  10       92.66      105.29     23.61 o
   8   7  10      743.31      765.53     50.83 o
   9   7  10       54.96       49.21     14.01 o
  10   7  10        0.06        6.17     10.96 o
  11   7  10        1.49        4.09     11.63 o
  12   7  10        1.01      -12.33     12.33 o
   0   8  10     1108.88     1153.20     45.39 o
   1   8  10      185.35      181.69     14.46 o
   2   8  10      905.92      864.55     21.57 o
   3   8  10       74.01       65.34     22.55 o
   4   8  10        5.55       11.10      9.07 o
   5   8  10        5.20       -5.16     14.54 o
   6   8  10      265.07      305.27     31.08 o
   7   8  10      388.74      329.19     11.79 o
   8   8  10       96.19      108.21      8.34 o
   9   8  10       32.27        3.12     12.61 o
  10   8  10        6.59      -16.54     27.89 o
  11   8  10       91.20       74.13     18.88 o
  12   8  10       74.17       56.04     18.35 o
   1   9  10      826.57      854.75     30.52 o
   2   9  10      842.72      803.66     29.88 o
   3   9  10        0.02       -4.70      9.43 o
   4   9  10      118.65       67.91     20.06 o
   5   9  10      280.68      276.18     30.03 o
   6   9  10      350.34      340.04     32.49 o
   7   9  10       10.81       13.43     15.78 o
   8   9  10        6.33       21.17     17.48 o
   9   9  10        0.10      -15.25     15.25 o
  10   9  10       28.50       33.40     16.26 o
  11   9  10        3.81       -3.90     16.25 o
   0  10  10        0.62        6.33     15.66 o
   1  10  10       15.41       13.78     11.50 o
   2  10  10        4.15       35.54     18.30 o
   3  10  10      181.56      194.54     26.45 o
   4  10  10     1126.38     1053.15     51.96 o
   5  10  10        1.19      -12.84     12.84 o
   6  10  10       29.54       19.12     18.30 o
   7  10  10        0.00       20.76     16.83 o
   8  10  10       98.35       89.97     24.05 o
   9  10  10       19.73       38.18     20.23 o
  10  10  10        0.63        9.75     20.18 o
   1  11  10       43.72       54.65     13.77 o
   2  11  10      239.72      249.98     21.05 o
   3  11  10        0.16        9.33     16.01 o
   4  11  10       20.70       22.87     17.95 o
   5  11  10       24.65       34.78     19.00 o
   6  11  10        5.94       -3.75     17.13 o
   7  11  10       13.49        6.16     17.48 o
   8  11  10      215.63      294.00     35.25 o
   9  11  10       87.62      101.29     27.27 o
   0  12  10        2.19       23.81     17.71 o
   1  12  10      117.52      151.53     50.00 o
   2  12  10       19.97       14.42     12.05 o
   3  12  10       55.02       54.42     25.57 o
   4  12  10      162.94      212.95     29.56 o
   5  12  10        8.43        8.45     17.24 o
   6  12  10        0.07       15.48     18.65 o
   7  12  10       34.79       37.54     21.99 o
   8  12  10       71.25      130.08     28.21 o
   1  13  10      275.06      332.61     31.46 o
   2  13  10      169.63      157.24     20.29 o
   3  13  10        4.63      -12.58     12.58 o
   4  13  10       35.01       33.12     14.77 o
   5  13  10       70.81       10.26     19.76 o
   6  13  10       10.16       19.12     20.88 o
   0  14  10      128.45      178.12     30.32 o
   1  14  10      103.55      123.34     19.75 o
   2  14  10        5.15       -4.53     24.72 o
   3  14  10       79.31       52.34     16.72 o
   4  14  10        0.43       -6.75     13.35 o
   1   1  11      111.94      133.61      7.01 o
   2   1  11        0.39        8.36      4.23 o
   3   1  11     2709.80     2761.48     24.43 o
   4   1  11      774.16      747.58     13.24 o
   5   1  11     1043.27     1218.65     16.72 o
   6   1  11        6.77       10.36      3.58 o
   7   1  11      237.01      245.91      8.88 o
   8   1  11      732.52      700.59     18.79 o
   9   1  11        3.88       16.04      7.26 o
  10   1  11      237.63      233.30     33.85 o
  11   1  11      268.29      313.61     48.65 o
  12   1  11        4.33       12.65     21.70 o
  13   1  11        0.01        2.09     14.74 o
  14   1  11       73.41       72.60     19.05 o
   0   2  11     2047.71     1885.93     22.67 o
   1   2  11     2685.87     2647.11     19.97 o
   2   2  11     8741.24     8675.26     57.21 o
   3   2  11     6196.25     6101.13     46.95 o
   4   2  11     1311.33     1344.00     16.26 o
   5   2  11      194.76      194.23      6.54 o
   6   2  11      792.01      775.22     15.49 o
   7   2  11      117.59      103.44      6.65 o
   8   2  11      143.58      113.84     10.51 o
   9   2  11       51.37       50.42      8.68 o
  10   2  11      674.40      640.39     24.45 o
  11   2  11       72.20       55.44     21.82 o
  12   2  11        2.06      -12.64     12.64 o
  13   2  11       38.77       54.30     18.12 o
  14   2  11        0.32       21.90     16.74 o
   1   3  11     1757.85     1769.08     17.87 o
   2   3  11      290.75      273.40      8.16 o
   3   3  11     2766.96     2893.28     25.21 o
   4   3  11     5834.82     6019.77     42.47 o
   5   3  11     1647.61     1656.87     17.36 o
   6   3  11     2330.02     2421.76     23.23 o
   7   3  11     1844.47     1744.17     24.51 o
   8   3  11       56.47       46.79      7.94 o
   9   3  11      248.92      273.29     27.30 o
  10   3  11       27.03       35.61     11.06 o
  11   3  11       10.66        5.05     10.41 o
  12   3  11        4.61        3.83     10.13 o
  13   3  11      211.20      217.01     19.34 o
  14   3  11       12.30       18.69     13.93 o
   0   4  11     2622.60     2760.20     40.49 o
   1   4  11     2965.92     2891.26     36.02 o
   2   4  11      318.19      296.53      6.50 o
   3   4  11     1872.92     1799.14     18.04 o
   4   4  11        1.07        2.97      2.39 o
   5   4  11      585.51      660.08     10.88 o
   6   4  11     1326.20     1264.84     19.88 o
   7   4  11      117.51      145.82      8.14 o
   8   4  11      608.07      568.35     20.53 o
   9   4  11       71.17       77.71     10.56 o
  10   4  11      622.22      607.93     31.20 o
  11   4  11      245.13      259.32     18.79 o
  12   4  11        6.95      -12.82     16.65 o
  13   4  11       17.36       28.11     13.19 o
   1   5  11      325.36      270.79      6.69 o
   2   5  11       64.49       70.69      4.18 o
   3   5  11        1.39       -0.63      2.52 o
   4   5  11       63.77       58.29      5.13 o
   5   5  11      246.80      232.67      7.63 o
   6   5  11      415.73      417.33     18.18 o
   7   5  11      913.32      892.32     20.25 o
   8   5  11        1.77       -0.83      7.28 o
   9   5  11       21.60        6.97      8.11 o
  10   5  11        6.66       17.97     11.24 o
  11   5  11       93.20      128.30     15.88 o
  12   5  11       19.57       32.45     12.68 o
  13   5  11       27.71       51.15     14.26 o
   0   6  11       16.79       15.54      7.74 o
   1   6  11       51.02       63.32      4.53 o
   2   6  11      175.02      210.13      7.89 o
   3   6  11      276.19      265.62      8.66 o
   4   6  11     1415.54     1478.64     23.20 o
   5   6  11     1115.25     1148.10     20.64 o
   6   6  11       84.40      122.20     14.08 o
   7   6  11     1149.46     1174.79     30.94 o
   8   6  11      458.21      421.56     17.74 o
   9   6  11       63.51       73.99     13.63 o
  10   6  11       57.86       60.14     13.44 o
  11   6  11        1.50       -5.87     11.20 o
  12   6  11       71.54       74.49     23.70 o
  13   6  11       45.73       53.49     14.98 o
   1   7  11        9.11       12.39      5.26 o
   2   7  11     1305.90     1331.53     26.46 o
   3   7  11       87.20      122.78     10.99 o
   4   7  11       11.45        5.35      6.16 o
   5   7  11     2259.96     2151.71     49.78 o
   6   7  11      464.80      400.93     22.14 o
   7   7  11      763.34      699.81     31.18 o
   8   7  11      251.85      263.14     18.74 o
   9   7  11       14.66       -6.35     10.44 o
  10   7  11      120.12      127.67     16.12 o
  11   7  11        8.17      -10.07     11.09 o
  12   7  11      311.11      283.77     22.50 o
   0   8  11        4.35        6.33     10.15 o
   1   8  11       24.68       46.75      7.60 o
   2   8  11       10.45       18.94      6.86 o
   3   8  11      107.45      109.31     14.84 o
   4   8  11       47.01       50.76     23.11 o
   5   8  11       14.53       22.76     16.36 o
   6   8  11       32.58       32.02     18.47 o
   7   8  11       51.29       60.35     20.53 o
   8   8  11       86.08       38.41     18.06 o
   9   8  11      107.36      141.08     25.57 o
  10   8  11        0.28      -12.08     12.08 o
  11   8  11      146.89      159.30     33.63 o
  12   8  11       25.36       46.55     18.26 o
   1   9  11        5.20        6.23      9.33 o
   2   9  11      607.56      621.62     26.63 o
   3   9  11       22.47        6.18     10.05 o
   4   9  11      108.77       77.30     20.64 o
   5   9  11        0.43       -7.68     15.48 o
   6   9  11       43.49       19.41     16.83 o
   7   9  11       39.34       18.30     16.36 o
   8   9  11       10.64       16.07     16.77 o
   9   9  11       21.15        8.48     14.91 o
  10   9  11       80.65       59.47     18.58 o
  11   9  11        0.02       17.58     16.64 o
   0  10  11       17.01        5.16     15.25 o
   1  10  11      396.17      380.63     33.31 o
   2  10  11      673.83      762.72     45.28 o
   3  10  11      180.53      129.26     24.34 o
   4  10  11       33.28       67.39     20.06 o
   5  10  11       39.91       23.52     18.01 o
   6  10  11        0.03       -1.58     15.84 o
   7  10  11        1.86       14.31     16.71 o
   8  10  11       41.77       19.24     18.59 o
   9  10  11       15.19        3.17     18.36 o
  10  10  11        3.61        4.58     15.71 o
   1  11  11      260.25      275.01     21.31 o
   2  11  11      720.54      662.55     42.99 o
   3  11  11       20.20       25.86     18.18 o
   4  11  11      144.20      102.11     23.99 o
   5  11  11       10.49       21.35     17.54 o
   6  11  11       25.97      -14.78     14.78 o
   7  11  11       31.41        7.57     16.42 o
   8  11  11      421.18      439.86     41.46 o
   9  11  11       12.65       23.58     20.88 o
   0  12  11        1.83       17.95     17.77 o
   1  12  11        0.23      -10.12     16.19 o
   2  12  11       13.96       22.32     12.73 o
   3  12  11        2.16        2.29     17.36 o
   4  12  11       29.42        0.35     18.18 o
   5  12  11        0.00       18.06     19.35 o
   6  12  11      134.85      157.94     29.79 o
   7  12  11      141.89      119.35     27.33 o
   8  12  11      192.56      205.80     32.43 o
   1  13  11       21.48       46.40     17.98 o
   2  13  11        0.01      -18.58     30.32 o
   3  13  11        1.63      -16.76     25.42 o
   4  13  11       51.70       42.60     15.22 o
   5  13  11        2.55      -17.01     19.76 o
   6  13  11       34.86       30.09     20.94 o
   0  14  11       71.25       41.58     22.87 o
   1  14  11        9.88       45.10     16.14 o
   2  14  11        1.38       24.05     15.06 o
   3  14  11        4.38      -12.11     12.11 o
   4  14  11        3.80       -1.77     43.99 o
   0   0  12     2083.84     2039.65     27.57 o
   1   0  12     8787.14     8369.34     66.15 o
   2   0  12      500.68      400.60     21.54 o
   3   0  12    21051.04    20266.56    201.24 o
   4   0  12     4605.99     5111.75     67.64 o
   5   0  12     4260.08     4795.19     66.30 o
   6   0  12     2489.45     2467.66     41.17 o
   7   0  12      355.74      318.73     14.21 o
   8   0  12      392.18      368.34     20.24 o
   9   0  12     1426.97     1266.22     56.30 o
  10   0  12      591.17      610.53     42.05 o
  11   0  12      194.05      155.44     32.81 o
  12   0  12      456.48      449.54     41.00 o
  13   0  12        0.07       37.30     22.64 o
  14   0  12        8.09       10.44     22.81 o
   1   1  12     1459.88     1551.51     13.34 o
   2   1  12      801.48      853.25     10.55 o
   3   1  12      443.69      383.12      6.57 o
   4   1  12       89.58       88.07      4.49 o
   5   1  12      657.36      603.11     12.95 o
   6   1  12      219.32      226.68      7.14 o
   7   1  12      194.00      217.60      8.03 o
   8   1  12       81.00       64.15      8.18 o
   9   1  12      882.25      900.61     26.69 o
  10   1  12      736.75      677.22     24.42 o
  11   1  12       10.00       42.09     14.80 o
  12   1  12      100.14       77.20     18.48 o
  13   1  12        2.76       19.95     15.89 o
  14   1  12        7.66       30.46     17.66 o
   0   2  12     1678.55     1711.95     19.84 o
   1   2  12     1620.38     1505.03     12.29 o
   2   2  12      393.18      493.56     12.54 o
   3   2  12      799.51      809.91      9.49 o
   4   2  12      124.81      110.93      4.84 o
   5   2  12      362.36      434.97      9.48 o
   6   2  12        8.03       -2.63      2.63 o
   7   2  12      126.70      130.55      7.42 o
   8   2  12        6.97        2.08      5.34 o
   9   2  12      460.83      430.04     18.95 o
  10   2  12      130.95      130.61     17.95 o
  11   2  12       43.80       44.88     15.86 o
  12   2  12        5.03      -11.88     11.88 o
  13   2  12      119.75      166.48     22.58 o
  14   2  12        9.53      -10.07     15.14 o
   1   3  12     2404.97     2474.10     21.84 o
   2   3  12        0.09        8.32      3.77 o
   3   3  12       21.87       13.13      2.41 o
   4   3  12      441.81      465.21     10.32 o
   5   3  12      588.74      582.58      9.56 o
   6   3  12      149.99      149.02      5.73 o
   7   3  12       25.17       22.83      4.45 o
   8   3  12      224.51      181.19     11.69 o
   9   3  12     1251.09     1271.59     33.57 o
  10   3  12       50.41       41.18     12.41 o
  11   3  12      214.37      229.84     22.31 o
  12   3  12        8.12       16.26     14.94 o
  13   3  12       86.87       75.99     23.31 o
  14   3  12       24.42       39.80     18.26 o
   0   4  12     1962.78     1735.41     29.52 o
   1   4  12     2285.23     2123.46     22.47 o
   2   4  12      110.81      113.15      3.60 o
   3   4  12        3.05        0.66      2.25 o
   4   4  12      369.02      448.95      7.75 o
   5   4  12     4407.33     4277.33     37.08 o
   6   4  12     1673.90     1718.80     24.25 o
   7   4  12      497.71      537.27     13.73 o
   8   4  12      476.13      434.72     19.26 o
   9   4  12      243.37      232.87     14.35 o
  10   4  12      235.67      241.53     15.39 o
  11   4  12       11.31       39.15     11.72 o
  12   4  12       11.94       14.13     12.41 o
  13   4  12        8.82        9.96     12.56 o
   1   5  12     1224.42     1152.84     15.86 o
   2   5  12      722.42      690.31     10.45 o
   3   5  12      178.00      162.42      6.02 o
   4   5  12       22.63       25.21      3.42 o
   5   5  12      367.56      385.43     11.85 o
   6   5  12      135.35      119.22      8.75 o
   7   5  12      847.15      789.42     19.35 o
   8   5  12       88.90       77.26     10.27 o
   9   5  12        0.49       -4.42      8.19 o
  10   5  12       12.58        8.82      9.14 o
  11   5  12        2.27        9.47     11.41 o
  12   5  12        0.21      -11.61     11.61 o
  13   5  12       19.28       43.80     14.17 o
   0   6  12     1965.84     2107.16     39.19 o
   1   6  12      649.01      654.45     11.92 o
   2   6  12      667.30      624.17     17.20 o
   3   6  12      594.84      621.55     13.05 o
   4   6  12      449.54      503.28     13.34 o
   5   6  12      427.56      426.38     14.92 o
   6   6  12     1112.62     1172.48     25.79 o
   7   6  12      189.86      191.23     13.01 o
   8   6  12       23.29       19.04      8.51 o
   9   6  12        0.30      -12.42     12.78 o
  10   6  12        0.00       -6.89      9.97 o
  11   6  12        6.88        6.63     11.89 o
  12   6  12        3.27      -11.09     11.09 o
  13   6  12       42.07       -0.34     13.18 o
   1   7  12      265.18      264.39      8.75 o
   2   7  12      113.15      105.88      8.62 o
   3   7  12        6.82       14.22      5.68 o
   4   7  12      226.33      192.92     12.23 o
   5   7  12       24.16       21.51      7.75 o
   6   7  12      886.04      832.28     25.18 o
   7   7  12      918.67      843.55     34.41 o
   8   7  12       36.78       41.63     17.02 o
   9   7  12        0.23      -10.10     10.10 o
  10   7  12       10.15        5.47     10.92 o
  11   7  12        0.97       -5.31     13.80 o
  12   7  12       77.18       65.64     20.29 o
   0   8  12      100.58      118.76     16.36 o
   1   8  12     1014.26      960.67     20.41 o
   2   8  12     1515.56     1537.83     30.70 o
   3   8  12      256.80      267.02     26.74 o
   4   8  12      117.65       96.72     13.60 o
   5   8  12      192.91      193.05     17.33 o
   6   8  12        1.99        5.16     16.42 o
   7   8  12      725.52      598.27     41.93 o
   8   8  12        0.65      -13.90     13.90 o
   9   8  12        4.71       -0.97     14.46 o
  10   8  12        1.42        3.06     32.43 o
  11   8  12       53.22       62.70     18.68 o
  12   8  12        0.13       21.76     17.56 o
   1   9  12     1052.19     1073.81     48.12 o
   2   9  12      452.33      501.47     42.46 o
   3   9  12      506.68      469.67     24.58 o
   4   9  12      336.22      320.81     31.55 o
   5   9  12       54.32       40.41     19.53 o
   6   9  12       19.57       -0.35     15.60 o
   7   9  12       58.73       60.35     20.47 o
   8   9  12      319.13      356.64     35.72 o
   9   9  12      167.62      154.33     21.29 o
  10   9  12      111.01      114.01     20.65 o
  11   9  12        7.91        3.64     16.07 o
   0  10  12        5.29       -0.88     15.25 o
   1  10  12       45.21       52.14     20.18 o
   2  10  12      488.26      397.40     34.90 o
   3  10  12       14.26       25.57     18.94 o
   4  10  12       61.71       35.89     18.88 o
   5  10  12       21.71       29.09     17.95 o
   6  10  12       41.24       57.06     20.47 o
   7  10  12        0.90      -12.90     14.72 o
   8  10  12       71.72       22.35     19.18 o
   9  10  12       58.85       63.93     22.99 o
  10  10  12        1.27      -11.68     30.61 o
   1  11  12        0.03        3.46     12.64 o
   2  11  12      125.19      167.97     26.04 o
   3  11  12       90.14       89.20     23.22 o
   4  11  12      109.66       78.41     22.46 o
   5  11  12        3.60        7.92     17.65 o
   6  11  12       28.99       41.52     21.05 o
   7  11  12        2.49      -15.13     15.13 o
   8  11  12       42.38       65.33     23.93 o
   9  11  12       34.56        8.86     22.05 o
   0  12  12       19.47       11.61     19.00 o
   1  12  12       62.34       33.64     17.95 o
   2  12  12       39.74       19.15     13.45 o
   3  12  12        2.02       15.78     18.01 o
   4  12  12        0.95       -1.11     17.83 o
   5  12  12       14.27       53.66     22.87 o
   6  12  12        0.31        0.59     18.06 o
   7  12  12        1.43       -3.34     18.83 o
   8  12  12        5.77       20.82     20.88 o
   1  13  12        0.62       -2.84     12.94 o
   2  13  12      209.86      240.75     25.31 o
   3  13  12        0.10      -12.25     12.25 o
   4  13  12      167.74      177.24     31.20 o
   5  13  12       35.27       80.82     26.74 o
   6  13  12        9.45        8.15     21.11 o
   0  14  12       25.34       62.93     24.46 o
   1  14  12        2.63       13.33     14.30 o
   2  14  12       24.43       18.23     15.65 o
   3  14  12        4.41      -13.69     13.69 o
   1   1  13     1081.57      949.83      8.77 o
   2   1  13     3230.19     3217.14     26.71 o
   3   1  13     9357.23     9688.10     67.33 o
   4   1  13      154.01      176.03      5.99 o
   5   1  13      757.67      760.88     13.60 o
   6   1  13      258.15      291.28      9.12 o
   7   1  13       39.25       51.33      5.48 o
   8   1  13        0.00       -3.49      5.39 o
   9   1  13      125.35      162.86     13.78 o
  10   1  13      235.89      242.42     16.67 o
  11   1  13      375.82      324.57     24.81 o
  12   1  13      112.68      114.08     19.64 o
  13   1  13        3.55        7.29     15.47 o
  14   1  13       22.91       14.58     16.79 o
   0   2  13       10.14        8.01      2.92 o
   1   2  13      281.85      286.07      5.00 o
   2   2  13      744.09      706.79      9.84 o
   3   2  13       64.59       86.01      3.38 o
   4   2  13     1137.47     1292.88     16.21 o
   5   2  13     3126.38     3088.99     31.36 o
   6   2  13        4.07        0.73      3.08 o
   7   2  13        0.10        3.46      3.94 o
   8   2  13       12.29        0.69      5.87 o
   9   2  13      273.27      275.65     25.42 o
  10   2  13       15.91       11.60     12.50 o
  11   2  13        3.87       -4.23     12.75 o
  12   2  13       90.75       99.72     18.82 o
  13   2  13      260.05      294.69     26.77 o
  14   2  13        5.32        4.16     15.65 o
   1   3  13     1076.96     1066.48     11.91 o
   2   3  13      841.35      874.60     11.00 o
   3   3  13     2200.48     2191.34     21.01 o
   4   3  13     2119.11     2175.65     20.63 o
   5   3  13      620.20      637.36     10.17 o
   6   3  13      517.42      523.73     10.17 o
   7   3  13      225.10      228.55      8.77 o
   8   3  13       18.09       10.84      6.34 o
   9   3  13      417.06      425.24     39.88 o
  10   3  13      223.56      184.94     20.30 o
  11   3  13       14.56       34.84     15.26 o
  12   3  13        2.83        3.74     15.75 o
  13   3  13       20.31      -16.66     21.05 o
  14   3  13        0.03       30.58     17.80 o
   0   4  13     7835.33     7942.50     99.11 o
   1   4  13      155.44      162.85      6.36 o
   2   4  13      174.12      165.12      7.09 o
   3   4  13       59.49       42.30      3.15 o
   4   4  13      315.67      307.44      6.67 o
   5   4  13      917.14      907.02     12.57 o
   6   4  13        7.98       20.36      4.17 o
   7   4  13      402.86      382.38     12.15 o
   8   4  13       53.26       57.67      9.38 o
   9   4  13        2.01        5.27     10.00 o
  10   4  13        0.00       10.14     11.90 o
  11   4  13      137.49      135.29     20.83 o
  12   4  13        0.19        7.71     15.80 o
  13   4  13      107.07      117.16     22.39 o
   1   5  13     1277.84     1336.45     20.90 o
   2   5  13     1061.40     1153.27     14.93 o
   3   5  13       61.43       82.47      4.89 o
   4   5  13      542.67      530.11     10.09 o
   5   5  13      132.17      142.22      8.13 o
   6   5  13        0.51        6.13      5.49 o
   7   5  13      353.45      358.71     14.04 o
   8   5  13       14.45       20.98      8.70 o
   9   5  13       75.02       67.79     10.94 o
  10   5  13        9.42       17.30     10.67 o
  11   5  13      127.83      146.99     17.67 o
  12   5  13       10.19       17.14     12.28 o
  13   5  13       81.31      111.43     22.95 o
   0   6  13      696.15      699.33     17.12 o
   1   6  13      259.62      227.06      7.76 o
   2   6  13     1315.03     1278.18     19.37 o
   3   6  13       67.10       59.44      7.00 o
   4   6  13       48.45       72.57      6.68 o
   5   6  13       27.21       19.24      6.57 o
   6   6  13      256.47      320.05     15.22 o
   7   6  13      904.88      868.42     25.31 o
   8   6  13     1019.31     1045.51     26.98 o
   9   6  13       17.59       21.23     11.37 o
  10   6  13        5.80       15.37     11.01 o
  11   6  13       46.56       41.11     13.28 o
  12   6  13       90.80       81.01     16.31 o
  13   6  13       36.80       26.53     15.11 o
   1   7  13      184.29      162.83      7.49 o
   2   7  13      270.23      264.13     12.11 o
   3   7  13      620.21      625.57     17.43 o
   4   7  13       57.81       67.53      9.07 o
   5   7  13      964.28      915.05     25.62 o
   6   7  13        0.90       15.32      7.43 o
   7   7  13       54.08       50.27     14.67 o
   8   7  13      454.52      482.42     23.63 o
   9   7  13       56.83       72.24     13.85 o
  10   7  13        0.01       10.57     12.64 o
  11   7  13       20.33       20.71     13.22 o
  12   7  13       50.10       54.92     19.14 o
   0   8  13       29.55       23.28     11.14 o
   1   8  13       70.55       67.96      7.33 o
   2   8  13       16.78       26.77      7.24 o
   3   8  13      524.04      528.27     43.46 o
   4   8  13      120.69      114.03     19.82 o
   5   8  13       14.66       19.96     10.89 o
   6   8  13      648.05      515.40     38.06 o
   7   8  13        5.00       23.28     18.88 o
   8   8  13        0.01      -11.10     11.10 o
   9   8  13        2.16        9.72     12.69 o
  10   8  13       43.70       45.29     16.70 o
  11   8  13        0.04       25.59     16.17 o
   1   9  13       42.54       58.11     11.41 o
   2   9  13       11.39       39.22     11.58 o
   3   9  13       61.46       52.33     19.79 o
   4   9  13       16.37       43.17     18.47 o
   5   9  13      175.49      142.34     24.87 o
   6   9  13        0.39        5.51     16.42 o
   7   9  13      240.30      310.25     33.72 o
   8   9  13        1.92      -15.78     15.78 o
   9   9  13       18.28       14.46     14.73 o
  10   9  13      196.02      232.78     25.49 o
  11   9  13       23.43       43.71     18.31 o
   0  10  13      271.73      240.71     19.35 o
   1  10  13        7.64       14.66     17.77 o
   2  10  13       73.75       67.45     21.47 o
   3  10  13        0.52        8.97     17.36 o
   4  10  13        3.63        3.64     16.48 o
   5  10  13       14.82       39.06     19.47 o
   6  10  13      298.53      295.41     32.96 o
   7  10  13       98.06       58.41     22.05 o
   8  10  13        6.90       -0.18     17.89 o
   9  10  13       22.33       46.94     19.88 o
  10  10  13       15.65       47.05     18.12 o
   1  11  13       79.93       76.76     32.90 o
   2  11  13        9.19        4.16     16.89 o
   3  11  13        2.05       -0.06     16.19 o
   4  11  13       49.58       20.29     18.42 o
   5  11  13       49.53       35.48     20.12 o
   6  11  13       67.35       47.92     21.82 o
   7  11  13        4.31        2.11     18.42 o
   8  11  13      120.38      166.21     30.79 o
   9  11  13       33.55       94.37     27.15 o
   0  12  13      152.72       45.10     21.99 o
   1  12  13        0.14        3.20     12.14 o
   2  12  13        1.28       -0.30     12.13 o
   3  12  13      212.31      287.38     34.37 o
   4  12  13       20.12        1.35     18.83 o
   5  12  13        0.20       10.44     18.01 o
   6  12  13       69.05      112.31     28.44 o
   7  12  13       13.57        6.80     19.82 o
   1  13  13        6.90        8.15     13.37 o
   2  13  13        5.08        9.01     27.48 o
   3  13  13       10.98       -6.54     12.23 o
   4  13  13       24.40       -2.17     19.06 o
   5  13  13        6.07       36.13     24.40 o
   6  13  13       10.98      -18.18     18.18 o
   0  14  13      633.42      607.72     48.09 o
   1  14  13      232.91      246.76     34.81 o
   2  14  13       10.63       -1.04     27.80 o
   3  14  13       89.04       85.77     19.45 o
   0   0  14     3499.53     4063.43     42.60 o
   1   0  14    12461.15    12856.95     99.03 o
   2   0  14      520.16      540.57     10.73 o
   3   0  14     6061.51     6355.62     81.44 o
   4   0  14      979.22      953.28     20.48 o
   5   0  14      797.01      873.25     20.96 o
   6   0  14      347.04      363.17     15.13 o
   7   0  14       19.33        6.48      7.33 o
   8   0  14      322.24      305.53     20.12 o
   9   0  14       67.01       63.20     15.13 o
  10   0  14      289.12      299.97     53.11 o
  11   0  14      361.44      381.63     25.88 o
  12   0  14       19.80        0.70     19.41 o
  13   0  14      166.51      212.89     34.25 o
  14   0  14       12.75       15.13     23.34 o
   1   1  14      113.85      121.45      3.64 o
   2   1  14     1105.57     1114.88     12.47 o
   3   1  14       58.51       53.85      3.76 o
   4   1  14      224.39      229.22      6.65 o
   5   1  14      175.84      158.13      6.40 o
   6   1  14      188.12      196.79      8.07 o
   7   1  14      169.88      176.47      8.20 o
   8   1  14      339.81      335.79     14.16 o
   9   1  14      101.62       75.78     11.63 o
  10   1  14      196.30      181.63     15.16 o
  11   1  14       19.86       23.17     14.43 o
  12   1  14      170.54      192.27     22.71 o
  13   1  14       55.36       32.21     22.32 o
  14   1  14      281.37      361.85     30.87 o
   0   2  14     4652.34     4981.15     42.74 o
   1   2  14      903.15     1006.25      9.96 o
   2   2  14        3.87        4.38      3.11 o
   3   2  14       24.77       30.54      3.09 o
   4   2  14      213.54      201.64      5.80 o
   5   2  14      236.34      197.28      6.85 o
   6   2  14      620.65      598.98     13.22 o
   7   2  14       70.26       80.15      7.39 o
   8   2  14       13.89       18.16      6.99 o
   9   2  14      375.70      438.01     22.24 o
  10   2  14       94.65      102.15     17.28 o
  11   2  14      142.17      130.90     19.47 o
  12   2  14       11.20       10.55     14.49 o
  13   2  14       24.27       42.99     18.68 o
  14   2  14        0.10       -7.67     16.41 o
   1   3  14       64.66       45.95      4.48 o
   2   3  14     2793.13     2933.97     26.59 o
   3   3  14      168.63      204.47      5.25 o
   4   3  14       47.48       64.37      4.27 o
   5   3  14     2050.82     1951.67     20.98 o
   6   3  14      169.86      175.08      6.41 o
   7   3  14     2149.95     2023.12     28.02 o
   8   3  14      262.65      260.27     12.01 o
   9   3  14      146.84      153.73     18.77 o
  10   3  14      100.54      104.28     24.25 o
  11   3  14        9.99        9.46     14.36 o
  12   3  14      134.47      157.41     24.57 o
  13   3  14       15.67        1.47     16.17 o
   0   4  14        9.26        6.72      5.82 o
   1   4  14     1040.23      980.30     18.46 o
   2   4  14      850.21     1053.07     16.40 o
   3   4  14        5.53        0.19      2.17 o
   4   4  14      602.00      753.08     10.16 o
   5   4  14       43.38       37.60      3.58 o
   6   4  14        8.33       12.51      4.04 o
   7   4  14      488.03      503.60     12.61 o
   8   4  14      932.63      843.20     27.42 o
   9   4  14       55.65       46.09     11.58 o
  10   4  14       16.76       26.61     11.73 o
  11   4  14      402.37      415.30     29.19 o
  12   4  14       41.79       49.86     21.67 o
  13   4  14       10.02       -0.60     16.60 o
   1   5  14     2502.82     2465.46     27.94 o
   2   5  14       44.57       55.43      4.16 o
   3   5  14       65.32       93.45      5.59 o
   4   5  14      105.58      102.09      5.74 o
   5   5  14     2229.69     2207.85     35.42 o
   6   5  14      157.97      152.36      9.77 o
   7   5  14       17.58       25.91      7.35 o
   8   5  14      448.86      444.45     19.84 o
   9   5  14        5.52        3.85     10.48 o
  10   5  14       27.08       48.21     12.53 o
  11   5  14       29.89       22.30     16.46 o
  12   5  14       73.76       90.43     20.19 o
  13   5  14        6.66       10.20     17.20 o
   0   6  14      803.36      781.00     17.52 o
   1   6  14      140.05      175.68      6.81 o
   2   6  14      684.41      799.94     14.76 o
   3   6  14      310.81      272.50     10.23 o
   4   6  14      270.50      293.80     12.36 o
   5   6  14      469.18      485.87     16.36 o
   6   6  14     2811.88     2765.57     43.88 o
   7   6  14      220.74      224.50     14.10 o
   8   6  14        3.16       22.73      8.85 o
   9   6  14       95.92       98.87     14.56 o
  10   6  14       23.10       32.40     11.91 o
  11   6  14       86.26       98.45     28.95 o
  12   6  14        1.70       15.56     17.27 o
   1   7  14       15.39       28.71      4.73 o
   2   7  14       21.15       22.77      6.12 o
   3   7  14        0.56       -4.63      7.37 o
   4   7  14      322.01      292.45     14.86 o
   5   7  14       37.13       17.82      8.25 o
   6   7  14      403.20      441.02     17.39 o
   7   7  14        0.83       -1.98      9.03 o
   8   7  14       23.74       37.50     12.51 o
   9   7  14        0.47       -2.92      9.82 o
  10   7  14        2.23       -1.81     10.90 o
  11   7  14        0.30        1.04     11.77 o
  12   7  14       54.96      100.49     17.51 o
   0   8  14      207.12      172.95     13.50 o
   1   8  14      557.79      542.19     17.29 o
   2   8  14     2406.26     2325.09     51.76 o
   3   8  14        1.02       -8.13      8.13 o
   4   8  14       32.21       25.19     10.27 o
   5   8  14       67.26       62.58     13.78 o
   6   8  14        4.87       17.30     17.07 o
   7   8  14       42.06       37.77     20.64 o
   8   8  14       75.25       63.29     19.27 o
   9   8  14        4.86       -4.07     29.27 o
  10   8  14        0.20       14.21     14.73 o
  11   8  14      116.74      111.86     37.56 o
   1   9  14      624.13      615.00     21.06 o
   2   9  14     1635.12     1544.37     42.73 o
   3   9  14     1697.89     1613.10     44.90 o
   4   9  14      153.11      158.18     23.34 o
   5   9  14       28.51       47.27     20.23 o
   6   9  14       77.90      114.13     24.46 o
   7   9  14       35.33       27.98     19.00 o
   8   9  14      147.39      163.57     28.33 o
   9   9  14       71.66       71.26     21.58 o
  10   9  14       48.04       49.40     18.54 o
  11   9  14       93.54      116.45     22.43 o
   0  10  14      108.52      123.90     15.91 o
   1  10  14       54.70       60.80     13.72 o
   2  10  14       35.26       24.28     18.94 o
   3  10  14      280.07      239.75     29.79 o
   4  10  14        6.09        6.80     16.07 o
   5  10  14       85.00       33.90     20.23 o
   6  10  14       15.05       44.92     21.29 o
   7  10  14       80.89       50.79     23.22 o
   8  10  14       53.79       25.28     20.18 o
   9  10  14       32.58       23.38     16.16 o
  10  10  14       63.05      105.46     40.91 o
   1  11  14      112.76       88.66     16.38 o
   2  11  14        4.18       13.37     16.19 o
   3  11  14       86.82       59.35     20.70 o
   4  11  14      165.70      105.10     24.93 o
   5  11  14        2.07       -5.28     17.65 o
   6  11  14        1.07       37.95     20.82 o
   7  11  14       44.72        6.74     19.88 o
   8  11  14       99.84       91.26     28.68 o
   9  11  14      158.41      155.48     31.44 o
   0  12  14        2.62      -15.07     15.07 o
   1  12  14      123.12      133.67     21.14 o
   2  12  14        0.01       25.32     13.18 o
   3  12  14       97.94      103.93     24.98 o
   4  12  14       14.57       20.70     18.94 o
   5  12  14        0.06        2.76     18.18 o
   6  12  14       88.36       55.42     24.52 o
   7  12  14       26.01      -18.30     18.30 o
   1  13  14        6.11       -7.74     25.48 o
   2  13  14       53.99       35.10     15.22 o
   3  13  14        9.71        6.73     14.95 o
   4  13  14       20.14       32.96     23.46 o
   5  13  14       86.96       87.56     28.15 o
   0  14  14       60.83      119.88     29.03 o
   1  14  14        4.47       23.54     15.32 o
   2  14  14        0.08       -5.47     14.60 o
   1   1  15     3606.34     3536.71     21.80 o
   2   1  15       88.74      106.92      4.42 o
   3   1  15     2930.91     2832.07     25.23 o
   4   1  15     2145.53     2052.87     22.88 o
   5   1  15      135.87      115.66      5.94 o
   6   1  15      107.57      133.62      8.35 o
   7   1  15      242.91      227.54      9.23 o
   8   1  15       13.78       11.81      6.05 o
   9   1  15      109.60       90.88     10.53 o
  10   1  15      226.39      235.88     14.67 o
  11   1  15       40.68       17.59     14.14 o
  12   1  15        8.06       14.91     21.64 o
  13   1  15        4.45       34.50     17.12 o
  14   1  15       10.86       -3.50     17.08 o
   0   2  15     2733.69     2742.46     27.12 o
   1   2  15       21.49       24.39      2.43 o
   2   2  15     1924.55     1820.24     18.35 o
   3   2  15      709.38      698.39     11.59 o
   4   2  15      235.04      240.95      6.59 o
   5   2  15        0.11       17.86      3.35 o
   6   2  15       90.51      105.60      6.65 o
   7   2  15      414.87      408.86     11.83 o
   8   2  15      545.10      503.14     17.31 o
   9   2  15     1823.14     1767.57     39.78 o
  10   2  15      578.16      603.60     31.79 o
  11   2  15       63.05       40.59     19.30 o
  12   2  15      116.46      103.03     20.37 o
  13   2  15       58.48       58.79     19.07 o
   1   3  15      710.49      665.64      9.84 o
   2   3  15      359.96      398.04      7.86 o
   3   3  15     1528.42     1593.09     19.41 o
   4   3  15        2.05        2.40      2.41 o
   5   3  15      931.77      881.28     13.27 o
   6   3  15      100.49      111.47      7.50 o
   7   3  15      585.49      595.97     14.42 o
   8   3  15      223.48      232.36     11.71 o
   9   3  15       72.61       94.98     13.72 o
  10   3  15      696.30      778.48     35.59 o
  11   3  15        8.26        9.98     14.24 o
  12   3  15        4.35        7.20     15.73 o
  13   3  15       11.22      -14.87     14.87 o
   0   4  15      225.57      343.36     15.30 o
   1   4  15     5693.95     5457.03     56.02 o
   2   4  15      631.48      660.19     14.07 o
   3   4  15       17.95       13.32      2.95 o
   4   4  15      557.55      617.64      9.74 o
   5   4  15       94.10      111.18      4.85 o
   6   4  15        6.86        1.78      5.81 o
   7   4  15     1336.77     1279.85     21.93 o
   8   4  15      314.20      285.70     18.07 o
   9   4  15       24.47        7.14     10.26 o
  10   4  15      155.68      148.32     16.00 o
  11   4  15       82.46       80.87     18.96 o
  12   4  15        0.02       -5.28     14.68 o
  13   4  15        0.36      -11.81     28.65 o
   1   5  15      794.89      777.15     16.17 o
   2   5  15       76.62       82.42      3.88 o
   3   5  15      259.06      249.07      7.17 o
   4   5  15       89.33       99.93      6.09 o
   5   5  15      147.38      129.21      8.61 o
   6   5  15        3.73        6.37      6.39 o
   7   5  15      156.32      175.11     12.63 o
   8   5  15      381.19      389.03     20.58 o
   9   5  15      208.64      231.18     17.96 o
  10   5  15       45.76       54.19     12.52 o
  11   5  15        0.35        8.47     15.63 o
  12   5  15        3.38       -3.30     15.66 o
  13   5  15        4.21       12.21     18.25 o
   0   6  15      107.60      103.87      7.16 o
   1   6  15      132.92      129.63      5.25 o
   2   6  15      500.76      535.19     14.13 o
   3   6  15       16.82       13.88      4.54 o
   4   6  15      484.29      482.36     15.34 o
   5   6  15      902.59      859.61     21.52 o
   6   6  15      132.12      137.23     10.36 o
   7   6  15       28.04       18.06      7.57 o
   8   6  15      296.09      331.82     19.54 o
   9   6  15        9.05        9.56     13.95 o
  10   6  15        1.86       37.62     16.43 o
  11   6  15        0.79       13.95     15.82 o
  12   6  15      102.37      114.52     41.96 o
   1   7  15        6.28       -1.83      4.60 o
   2   7  15       34.88       37.47      5.76 o
   3   7  15        8.69       14.21      6.06 o
   4   7  15       71.92       74.58      9.72 o
   5   7  15      107.07       97.39     11.16 o
   6   7  15      627.37      670.96     20.97 o
   7   7  15      298.01      302.47     16.65 o
   8   7  15       92.49      103.28     15.39 o
   9   7  15       45.83       30.90     12.69 o
  10   7  15       39.48       48.88     14.62 o
  11   7  15        0.13       -1.18     16.19 o
  12   7  15      198.09      238.57     29.02 o
   0   8  15       14.00        7.59     10.82 o
   1   8  15      137.34      138.91     10.09 o
   2   8  15      235.98      226.10     16.41 o
   3   8  15      150.79      184.32     16.18 o
   4   8  15       59.55       50.43     12.15 o
   5   8  15      343.23      298.34     21.11 o
   6   8  15      149.93      110.20     24.46 o
   7   8  15      191.89      197.12     29.79 o
   8   8  15       62.39       49.65     16.00 o
   9   8  15      126.08      146.56     21.35 o
  10   8  15        0.25        8.64     16.25 o
  11   8  15      116.83      118.18     22.54 o
   1   9  15      427.24      452.20     18.46 o
   2   9  15        9.20       36.41     11.88 o
   3   9  15       52.87       49.49     12.89 o
   4   9  15       13.71       23.75     16.77 o
   5   9  15      490.49      448.84     37.89 o
   6   9  15      106.60       65.10     23.05 o
   7   9  15      148.92      173.83     28.86 o
   8   9  15       48.36       50.85     21.23 o
   9   9  15      118.39      128.14     21.47 o
  10   9  15       17.51        3.63     16.75 o
   0  10  15      294.70      264.72     23.05 o
   1  10  15       36.86       30.62     12.73 o
   2  10  15      177.80      158.82     27.10 o
   3  10  15      539.72      481.68     38.88 o
   4  10  15       79.24       82.40     22.76 o
   5  10  15        6.26      -13.49     14.54 o
   6  10  15       20.21       18.18     17.65 o
   7  10  15       27.94       37.48     21.00 o
   8  10  15       40.17       68.79     23.75 o
   9  10  15      109.06      130.92     22.41 o
  10  10  15        0.00      -21.58     24.93 o
   1  11  15       49.79       33.45     27.36 o
   2  11  15        0.07       11.91     16.95 o
   3  11  15       12.90       25.22     18.83 o
   4  11  15       76.50       50.44     21.70 o
   5  11  15        0.03      -17.01     17.01 o
   6  11  15        5.64       18.59     19.82 o
   7  11  15      109.79      142.98     30.03 o
   8  11  15       15.15       16.95     21.64 o
   0  12  15        0.73        2.11     17.24 o
   1  12  15        0.24       16.87     12.85 o
   2  12  15        7.88       20.04     12.98 o
   3  12  15       74.05       49.85     22.70 o
   4  12  15       35.72       21.29     20.53 o
   5  12  15       59.07       68.74     24.05 o
   6  12  15       26.53       30.79     22.81 o
   7  12  15       49.52        2.05     20.82 o
   1  13  15       21.86       -4.09     13.12 o
   2  13  15      112.67      152.28     20.96 o
   3  13  15        0.47       16.40     14.84 o
   4  13  15       60.31       43.52     23.99 o
   5  13  15       57.18       89.09     26.74 o
   0  14  15        3.43       29.03     22.81 o
   1  14  15       96.20      119.90     38.56 o
   2  14  15        2.95       -4.34     18.15 o
   0   0  16     9502.44     8971.21     85.36 o
   1   0  16     8083.94     7712.52     59.00 o
   2   0  16        3.42       -3.42      3.42 o
   3   0  16       95.67       77.54      4.57 o
   4   0  16     2358.29     2483.32     35.23 o
   5   0  16     8038.60     7725.78    100.27 o
   6   0  16     2324.74     2413.85     42.54 o
   7   0  16      993.62     1039.90     26.66 o
   8   0  16      382.34      341.88     21.84 o
   9   0  16     1007.76     1028.03     37.12 o
  10   0  16      838.67      810.83     34.56 o
  11   0  16        9.22       19.59     21.35 o
  12   0  16       89.29       80.35     26.98 o
  13   0  16      138.63      130.67     31.14 o
  14   0  16       61.71       56.42     28.33 o
   1   1  16      602.33      665.16      8.27 o
   2   1  16     1519.23     1773.89     19.05 o
   3   1  16       97.97      101.27      4.65 o
   4   1  16       32.19       21.25      2.99 o
   5   1  16      878.70      842.69     14.08 o
   6   1  16      983.19      959.55     16.04 o
   7   1  16       48.12       47.40      5.78 o
   8   1  16      735.61      623.33     17.26 o
   9   1  16      514.26      481.30     19.40 o
  10   1  16        6.00        4.35      8.16 o
  11   1  16       29.65       47.93     16.85 o
  12   1  16      187.27      158.78     22.81 o
  13   1  16        0.71        0.31     16.69 o
   0   2  16     6958.84     6939.70     67.48 o
   1   2  16       61.36       56.94      3.58 o
   2   2  16     2219.52     2321.76     23.45 o
   3   2  16      251.00      248.58      6.57 o
   4   2  16      359.24      380.40      7.69 o
   5   2  16        2.05        0.82      3.16 o
   6   2  16      355.42      342.88      8.96 o
   7   2  16       25.90       21.02      4.72 o
   8   2  16       17.25       17.91      6.47 o
   9   2  16       79.53       99.06     12.52 o
  10   2  16      315.60      293.04     39.68 o
  11   2  16        3.86       10.30     15.02 o
  12   2  16       14.92       -9.93     13.91 o
  13   2  16        4.00      -10.16     15.79 o
   1   3  16      489.68      487.84      8.65 o
   2   3  16        2.70        2.87      3.08 o
   3   3  16      305.10      351.19      8.73 o
   4   3  16        1.91        6.13      2.77 o
   5   3  16        7.61       10.31      3.52 o
   6   3  16      181.55      173.71      6.87 o
   7   3  16      327.71      311.28     12.00 o
   8   3  16       37.33       28.40      7.74 o
   9   3  16      347.88      358.18     20.49 o
  10   3  16      171.18      167.64     21.13 o
  11   3  16      248.08      239.37     24.36 o
  12   3  16        0.04        5.58     27.07 o
  13   3  16       56.88       40.44     19.10 o
   0   4  16     1872.54     1819.74     58.53 o
   1   4  16       21.42       55.59      5.70 o
   2   4  16     1224.18     1186.06     23.21 o
   3   4  16      289.50      285.58      6.82 o
   4   4  16      628.58      568.45      9.90 o
   5   4  16      322.23      360.66      8.61 o
   6   4  16      267.70      230.29      9.94 o
   7   4  16      415.56      446.49     13.40 o
   8   4  16       16.65       22.65     10.29 o
   9   4  16        1.23       14.68     10.54 o
  10   4  16        0.01        0.09     13.78 o
  11   4  16        6.93        0.97     15.16 o
  12   4  16       21.47       29.22     36.42 o
  13   4  16       22.36       25.03     18.92 o
   1   5  16      120.02      128.78      7.64 o
   2   5  16       16.79       13.88      3.00 o
   3   5  16       97.62      114.78      6.35 o
   4   5  16       21.12       16.33      5.33 o
   5   5  16      575.35      580.05     14.90 o
   6   5  16     2763.62     2679.85     53.47 o
   7   5  16      321.46      340.59     16.07 o
   8   5  16       42.38       28.21     11.32 o
   9   5  16       60.45       97.04     24.94 o
  10   5  16       70.64       93.20     19.09 o
  11   5  16       16.98       25.14     16.39 o
  12   5  16        5.15       14.87     17.83 o
  13   5  16       60.05      107.61     46.83 o
   0   6  16       19.78       30.99      5.33 o
   1   6  16       12.08        4.62      2.97 o
   2   6  16       41.20       39.51      5.64 o
   3   6  16      106.80       99.99      6.93 o
   4   6  16       97.72      116.37      9.79 o
   5   6  16      806.51      800.73     20.82 o
   6   6  16       38.53       34.64      8.59 o
   7   6  16        7.45        5.07      8.29 o
   8   6  16       28.06       37.83     11.46 o
   9   6  16       32.43       25.08     15.93 o
  10   6  16        8.33       41.39     16.75 o
  11   6  16       63.55       88.23     20.24 o
  12   6  16       72.94      110.97     23.09 o
   1   7  16      557.23      543.88     15.60 o
   2   7  16      261.88      247.92     10.26 o
   3   7  16       43.76       62.54     10.54 o
   4   7  16      807.66      738.53     23.06 o
   5   7  16      193.83      181.33     12.18 o
   6   7  16     1325.00     1279.66     29.07 o
   7   7  16      192.63      161.33     16.16 o
   8   7  16       29.50       19.40     16.12 o
   9   7  16       18.65        5.92     21.20 o
  10   7  16        1.97       -5.91     28.18 o
  11   7  16       14.91        2.77     21.29 o
  12   7  16       20.46       60.39     21.13 o
   0   8  16      545.01      543.41     21.74 o
   1   8  16      370.31      364.91     13.13 o
   2   8  16       19.13       14.90      9.07 o
   3   8  16     1163.99     1113.28     34.51 o
   4   8  16       50.76       25.93     11.43 o
   5   8  16      568.19      508.91     25.74 o
   6   8  16       81.17       83.10     22.58 o
   7   8  16        4.59       -5.86     18.47 o
   8   8  16        8.59        0.20     12.67 o
   9   8  16       20.67       25.56     15.52 o
  10   8  16        1.19      -15.12     15.12 o
  11   8  16        3.01      -15.88     15.88 o
   1   9  16      523.66      551.45     20.12 o
   2   9  16     1028.39     1067.52     35.27 o
   3   9  16       29.59       26.81     11.41 o
   4   9  16      586.69      644.16     29.30 o
   5   9  16        0.19       -3.46     17.77 o
   6   9  16        7.20       -4.75     18.24 o
   7   9  16       10.51       39.82     20.41 o
   8   9  16       22.56       -5.59     22.05 o
   9   9  16        0.05       16.81     24.72 o
  10   9  16        1.37      -14.17     14.17 o
   0  10  16       37.89       20.41     11.94 o
   1  10  16       24.64       30.77     18.24 o
   2  10  16        5.19       12.79     11.28 o
   3  10  16      123.80      120.05     25.10 o
   4  10  16      436.86      379.16     36.48 o
   5  10  16        0.09       12.79     16.95 o
   6  10  16       50.56       70.91     22.40 o
   7  10  16       54.60        2.40     19.94 o
   8  10  16       24.41       28.39     20.64 o
   9  10  16       20.10       39.14     22.40 o
   1  11  16       67.73       15.37     18.01 o
   2  11  16       42.04       41.05     20.70 o
   3  11  16      626.98      655.69     45.69 o
   4  11  16      258.44      278.64     33.08 o
   5  11  16        0.19      -15.66     15.66 o
   6  11  16      101.60      129.91     27.74 o
   7  11  16        5.34       -2.76     17.89 o
   8  11  16       27.97       42.81     23.81 o
   0  12  16      249.15      288.02     34.90 o
   1  12  16        2.16        0.63     12.81 o
   2  12  16        0.01       -7.92     17.30 o
   3  12  16        0.00       -5.22     17.54 o
   4  12  16        0.60       12.20     20.35 o
   5  12  16      200.38      276.23     36.83 o
   6  12  16        5.55       16.42     22.64 o
   7  12  16      102.01       89.20     28.27 o
   1  13  16       12.69       16.85     13.93 o
   2  13  16      190.38      191.05     54.34 o
   3  13  16        1.01       15.55     15.28 o
   4  13  16      145.18       93.78     28.09 o
   5  13  16      113.99      175.36     32.73 o
   0  14  16      210.73      306.32     39.65 o
   1  14  16        0.23       -7.75     15.20 o
   1   1  17      400.81      453.45      7.21 o
   2   1  17      303.35      329.64      8.06 o
   3   1  17      592.17      675.09     13.22 o
   4   1  17       19.04       19.68      3.07 o
   5   1  17      768.48      834.03     14.53 o
   6   1  17      704.95      652.51     17.48 o
   7   1  17       53.93       56.60      6.22 o
   8   1  17       51.32       43.27      8.62 o
   9   1  17      193.86      219.58     14.24 o
  10   1  17      354.38      323.60     17.05 o
  11   1  17        6.73        2.85     13.82 o
  12   1  17        0.30       16.39     15.61 o
  13   1  17        1.48       32.15     26.10 o
   0   2  17       12.37       16.44     10.29 o
   1   2  17      798.19      777.05      9.71 o
   2   2  17      762.85      703.32     10.52 o
   3   2  17      855.39      903.38     12.52 o
   4   2  17      158.84      219.45      6.22 o
   5   2  17      384.22      385.80      8.99 o
   6   2  17     1044.85      982.99     16.65 o
   7   2  17       14.40       10.46      4.89 o
   8   2  17      398.59      409.25     13.66 o
   9   2  17      228.59      237.10     15.18 o
  10   2  17        4.78       18.02     15.01 o
  11   2  17       30.43       28.06     20.67 o
  12   2  17        4.84       -3.27     14.60 o
  13   2  17      103.04      100.30     22.51 o
   1   3  17     5506.58     5692.11     41.60 o
   2   3  17      693.33      603.16     10.79 o
   3   3  17     1677.31     1631.43     21.84 o
   4   3  17      469.71      452.78      8.69 o
   5   3  17     1064.25     1067.59     14.42 o
   6   3  17      273.72      276.98      9.21 o
   7   3  17     2745.37     2590.06     33.87 o
   8   3  17      151.14      165.61     10.99 o
   9   3  17       14.29       31.66     11.11 o
  10   3  17       46.08       37.29     15.96 o
  11   3  17        2.72       -3.62     14.64 o
  12   3  17       49.44       41.55     18.08 o
  13   3  17      103.91      128.04     29.79 o
   0   4  17     1700.50     1621.21     30.34 o
   1   4  17      778.14      759.31     15.11 o
   2   4  17       51.98       59.71      5.25 o
   3   4  17       48.68       56.45      5.10 o
   4   4  17       80.93       74.81      4.76 o
   5   4  17        2.79        5.62      3.67 o
   6   4  17        0.07        4.66      5.29 o
   7   4  17      524.54      500.01     14.23 o
   8   4  17      245.57      248.14     18.65 o
   9   4  17      247.23      232.77     27.99 o
  10   4  17        5.07      -16.08     21.38 o
  11   4  17       50.28       54.60     18.83 o
  12   4  17        3.95       12.26     17.80 o
  13   4  17        7.08      -16.45     29.44 o
   1   5  17      429.89      417.38     12.54 o
   2   5  17     2095.71     2013.10     32.18 o
   3   5  17      111.44       96.20      5.52 o
   4   5  17       72.69       83.37      7.02 o
   5   5  17       40.18       38.31      6.20 o
   6   5  17      301.99      353.29     13.33 o
   7   5  17     1396.30     1286.61     29.33 o
   8   5  17      108.53       72.09     13.43 o
   9   5  17       10.05       17.63     11.24 o
  10   5  17       41.58       49.96     17.44 o
  11   5  17       81.46       86.33     28.59 o
  12   5  17      153.96      150.78     24.75 o
   0   6  17      254.33      248.64     14.88 o
   1   6  17      854.03      803.01     12.09 o
   2   6  17       28.89       17.69      4.55 o
   3   6  17       90.71      112.33      8.02 o
   4   6  17      168.44      165.42     13.72 o
   5   6  17      509.46      459.99     19.82 o
   6   6  17        1.64       -2.79      7.06 o
   7   6  17      339.01      332.56     16.47 o
   8   6  17       12.54       21.75     11.60 o
   9   6  17      115.71       81.39     14.35 o
  10   6  17        0.45        9.72     15.11 o
  11   6  17       36.78       49.62     18.89 o
  12   6  17       51.69       84.16     22.17 o
   1   7  17      254.27      240.13      9.01 o
   2   7  17      330.13      309.01     11.47 o
   3   7  17      951.70      984.17     54.92 o
   4   7  17      473.99      505.73     23.23 o
   5   7  17       11.38       17.23      9.68 o
   6   7  17       10.91       10.58      9.20 o
   7   7  17       18.65        9.75     10.75 o
   8   7  17      111.84      149.86     32.23 o
   9   7  17      133.50      112.01     29.56 o
  10   7  17        5.30        2.65     18.68 o
  11   7  17       17.36      -15.50     15.50 o
   0   8  17      466.47      423.90     19.96 o
   1   8  17       58.58       68.29      7.50 o
   2   8  17       77.20       70.56     18.88 o
   3   8  17      183.17      183.78     16.14 o
   4   8  17      582.75      484.66     24.53 o
   5   8  17      191.33      183.51     23.46 o
   7   8  17      330.66      329.31     38.83 o
   8   8  17        2.99       13.78     23.58 o
   9   8  17      206.55      179.43     30.35 o
  10   8  17       10.75       -2.42     16.24 o
  11   8  17        2.55       -0.59     19.09 o
   1   9  17      486.21      492.29     16.88 o
   2   9  17        1.20       22.47     18.12 o
   3   9  17        0.00        8.48     19.03 o
   4   9  17        4.54        0.75     10.50 o
   5   9  17        0.05      -16.13     16.13 o
   6   9  17       17.78       18.77     19.65 o
   7   9  17       67.19       78.71     24.75 o
   8   9  17       94.27       99.00     31.85 o
   9   9  17       12.50       -8.80     23.40 o
  10   9  17        1.12      -19.24     25.63 o
   0  10  17       18.87        8.97     13.31 o
   1  10  17       20.32       18.30     11.71 o
   2  10  17        5.45       10.17     11.41 o
   3  10  17      562.30      568.83     42.99 o
   4  10  17        1.76       11.26     18.24 o
   5  10  17      122.17      106.74     25.45 o
   6  10  17        6.85       14.37     18.59 o
   7  10  17      100.11      126.21     28.15 o
   8  10  17       29.67       40.48     18.07 o
   9  10  17       43.37       18.57     17.32 o
   1  11  17        7.26      -15.07     15.07 o
   2  11  17      154.12      164.39     27.15 o
   3  11  17       26.39       49.21     21.29 o
   4  11  17        9.95       36.66     20.18 o
   5  11  17       81.19       54.66     23.28 o
   6  11  17        4.47       24.57     20.41 o
   7  11  17       48.43       48.80     25.75 o
   8  11  17       19.03       14.13     22.05 o
   0  12  17       90.02      110.61     26.33 o
   1  12  17        1.88       -3.73     12.05 o
   2  12  17       40.01        1.47     18.12 o
   3  12  17       21.45       29.79     20.82 o
   4  12  17       14.90       25.04     21.35 o
   5  12  17       59.90       46.16     23.17 o
   6  12  17       17.84       47.27     25.57 o
   7  12  17        6.00       -4.22     21.99 o
   1  13  17       40.00       60.27     17.12 o
   2  13  17        0.01        0.06     13.33 o
   3  13  17        1.92       22.52     22.23 o
   4  13  17       19.35       19.41     21.76 o
   0   0  18     5918.05     5966.60     78.56 o
   1   0  18     1626.38     1710.36     25.87 o
   2   0  18        2.03        9.57      7.35 o
   3   0  18     1926.46     2063.60     37.81 o
   4   0  18     1616.98     1332.92     23.63 o
   5   0  18       19.61       38.41      8.96 o
   6   0  18      111.08      116.08      8.95 o
   7   0  18     1113.24     1146.95     28.89 o
   8   0  18       23.49       17.19     11.07 o
   9   0  18     1281.71     1250.22     42.22 o
  10   0  18        7.07        5.66     11.51 o
  11   0  18       66.60       85.86     27.80 o
  12   0  18      162.01      208.38     34.49 o
  13   0  18       10.42       53.02     28.56 o
   1   1  18      789.92      752.11     10.06 o
   2   1  18       14.21        9.07      3.52 o
   3   1  18      257.08      261.48      8.41 o
   4   1  18      148.42      186.19      6.28 o
   5   1  18       12.32       11.19      3.56 o
   6   1  18      240.75      246.86      8.78 o
   7   1  18        7.14       15.64      6.61 o
   8   1  18      316.58      294.93     15.04 o
   9   1  18        0.26       -9.89      9.89 o
  10   1  18      165.97      171.26     16.13 o
  11   1  18       16.18       23.81     16.09 o
  12   1  18       13.76       -3.50     18.18 o
  13   1  18        0.29        1.55     16.79 o
   0   2  18     1515.53     1269.12     19.62 o
   1   2  18     1367.20     1447.15     15.18 o
   2   2  18     2027.90     2336.29     25.45 o
   3   2  18       29.47       54.33      4.35 o
   4   2  18      157.19      193.26      7.79 o
   5   2  18       27.25       20.32      5.08 o
   6   2  18       95.11      102.18      6.55 o
   7   2  18      394.68      392.20     12.64 o
   8   2  18       12.80        2.80      5.95 o
   9   2  18        7.13       11.92      6.87 o
  10   2  18      348.26      363.16     27.42 o
  11   2  18        1.85       -7.97     13.78 o
  12   2  18        2.44      -12.94     15.24 o
  13   2  18        7.71       16.50     17.49 o
   1   3  18     1539.01     1509.88     16.91 o
   2   3  18      483.03      548.98     10.43 o
   3   3  18      121.30      103.21      5.46 o
   4   3  18      927.70      827.55     12.01 o
   5   3  18      424.93      433.74      9.23 o
   6   3  18      287.92      307.50     10.95 o
   7   3  18        0.56        8.57      4.97 o
   8   3  18      583.53      580.91     16.21 o
   9   3  18      278.45      238.15     18.46 o
  10   3  18       68.64       43.86     16.69 o
  11   3  18       16.68        8.10     15.75 o
  12   3  18       11.81       -1.32     14.85 o
  13   3  18       19.70       25.40     18.57 o
   0   4  18      117.14       90.07      8.44 o
   1   4  18        1.14        0.76      4.13 o
   2   4  18      138.91      131.08      7.29 o
   3   4  18      269.87      269.24      8.50 o
   4   4  18      408.62      438.26      9.42 o
   5   4  18      645.51      676.06     19.26 o
   6   4  18     1616.73     1564.34     24.11 o
   7   4  18      235.79      239.99     13.31 o
   8   4  18      749.29      780.95     28.04 o
   9   4  18      151.03      169.01     16.89 o
  10   4  18       10.43        7.48     14.67 o
  11   4  18       60.77       56.48     18.47 o
  12   4  18        7.87       -1.10     15.70 o
  13   4  18        3.86       -2.71     34.13 o
   1   5  18        3.03        6.21      4.47 o
   2   5  18       73.11       82.79      6.37 o
   3   5  18        0.27       -1.43      4.18 o
   4   5  18       45.37       44.17      6.48 o
   5   5  18      505.39      503.18     14.17 o
   6   5  18        9.33        8.92      6.01 o
   7   5  18       14.05       34.59      8.89 o
   8   5  18      103.95      113.60     14.76 o
   9   5  18       29.97       21.31     10.53 o
  10   5  18        5.99       -2.81     15.00 o
  11   5  18        0.41       36.51     17.33 o
  12   5  18       31.80       29.61     33.58 o
   0   6  18     3272.48     3250.24     56.06 o
   1   6  18      127.67      147.87      7.34 o
   2   6  18      213.30      189.96      7.73 o
   3   6  18       70.67       70.87      6.67 o
   4   6  18       11.72       30.13      7.76 o
   5   6  18       31.42       27.18      8.10 o
   6   6  18      249.85      213.96     13.58 o
   7   6  18       14.03        7.98     10.49 o
   8   6  18      333.31      315.04     20.41 o
   9   6  18       23.08       36.79     16.71 o
  10   6  18       40.98       35.54     25.51 o
  11   6  18       27.41       58.52     51.58 o
  12   6  18       28.39       35.16     20.88 o
   1   7  18      368.92      365.14     10.79 o
   2   7  18     1573.94     1506.56     25.60 o
   3   7  18       77.78       68.62     13.78 o
   4   7  18       85.45      108.69     13.37 o
   5   7  18        2.38        7.37      8.73 o
   6   7  18       14.88        8.96      8.46 o
   7   7  18        9.07        7.35     10.53 o
   8   7  18       14.80        2.07     15.15 o
   9   7  18       47.36       54.71     48.27 o
  10   7  18        3.23      -11.60     15.50 o
  11   7  18        0.36      -14.11     25.31 o
   0   8  18      524.81      512.02     21.39 o
   1   8  18      151.01      166.69     10.78 o
   2   8  18        0.10       -6.17      8.07 o
   3   8  18       32.85       12.37     12.55 o
   4   8  18      910.51      847.94     41.58 o
   5   8  18      225.62      241.22     26.27 o
   7   8  18        2.20      -19.88     19.88 o
   8   8  18       78.16       31.06     17.65 o
   9   8  18        9.18       45.10     31.29 o
  10   8  18        0.25       13.54     17.96 o
  11   8  18       17.30      -16.72     17.69 o
   1   9  18      498.30      468.06     18.12 o
   2   9  18       58.17       54.78     19.94 o
   3   9  18      545.91      529.77     34.49 o
   4   9  18        0.00       -3.81     13.67 o
   8   9  18      135.73      140.35     33.96 o
   9   9  18       16.94       12.43     28.03 o
  10   9  18        9.94       40.12     28.97 o
   0  10  18      242.39      268.96     26.86 o
   1  10  18        0.26       -7.09     13.31 o
   2  10  18      434.67      435.72     21.05 o
   3  10  18       44.49       57.30     22.64 o
   4  10  18      116.13      144.04     28.15 o
   5  10  18       22.70       50.73     22.46 o
   8  10  18       20.13       22.35     27.74 o
   9  10  18       79.09       57.24     31.79 o
   1  11  18        0.32       20.23     18.30 o
   2  11  18       54.75       52.96     20.88 o
   3  11  18        5.81       12.49     18.06 o
   4  11  18       42.08       71.55     24.75 o
   5  11  18        2.47       32.32     20.35 o
   6  11  18        9.19       20.06     22.11 o
   7  11  18       31.50        3.11     20.76 o
   8  11  18        5.95       -5.86     20.88 o
   0  12  18      146.21      178.00     30.50 o
   1  12  18       45.43       16.57     17.07 o
   2  12  18        6.73        5.98     18.83 o
   3  12  18        1.23        4.99     19.24 o
   4  12  18        1.03       38.18     20.94 o
   5  12  18        4.97      -17.71     17.71 o
   6  12  18       72.65       51.73     24.87 o
   1  13  18       58.11       51.61     32.58 o
   2  13  18       35.92       30.36     15.79 o
   3  13  18        0.00       -1.00     20.06 o
   4  13  18      154.66      256.59     37.30 o
   1   1  19       65.37       86.31      5.09 o
   2   1  19       51.42       71.58      4.96 o
   3   1  19     1042.83     1073.28     18.27 o
   4   1  19     4787.32     4734.24     41.71 o
   5   1  19       83.94       76.27      5.27 o
   6   1  19      302.82      266.76      9.25 o
   7   1  19     1673.44     1685.18     24.35 o
   8   1  19      323.38      327.16     18.01 o
   9   1  19        0.01        0.42      7.75 o
  10   1  19       59.69       63.00     12.62 o
  11   1  19       86.74       95.52     20.29 o
  12   1  19       17.61       32.86     23.66 o
  13   1  19       61.04       61.54     21.91 o
   0   2  19     5620.25     5978.98     61.46 o
   1   2  19       42.93       43.04      3.87 o
   2   2  19      540.43      622.97     11.53 o
   3   2  19       45.55       55.62      4.54 o
   4   2  19      840.05      747.66     12.18 o
   5   2  19      132.50      154.69      6.98 o
   6   2  19      526.82      484.24     11.99 o
   7   2  19        0.23       -4.87      4.87 o
   8   2  19      169.89      178.02     10.46 o
   9   2  19        3.11       -2.61      8.45 o
  10   2  19        0.47        3.37     14.28 o
  11   2  19       36.76       20.29     16.17 o
  12   2  19        2.71        0.33     25.48 o
  13   2  19        3.76      -18.97     18.97 o
   1   3  19     1858.87     2010.56     19.43 o
   2   3  19       93.97       98.30      5.86 o
   3   3  19       99.14       81.14      5.68 o
   4   3  19        3.55        5.22      3.03 o
   5   3  19        6.77        4.08      3.40 o
   6   3  19      525.15      486.45     14.03 o
   7   3  19      894.29      864.65     17.11 o
   8   3  19      214.25      226.50     11.50 o
   9   3  19       59.01       42.94     16.07 o
  10   3  19       82.62       86.97     27.98 o
  11   3  19        1.75      -13.12     14.40 o
  12   3  19        0.21       -2.04     16.69 o
  13   3  19      118.53      131.56     24.72 o
   0   4  19      506.42      593.19     17.98 o
   1   4  19      224.14      219.50      9.80 o
   2   4  19      421.93      406.72     11.36 o
   3   4  19      139.86      156.94      8.06 o
   4   4  19      365.57      351.37      8.66 o
   5   4  19      209.97      192.80      8.71 o
   6   4  19      462.85      460.96     16.57 o
   7   4  19       53.48       52.73      6.66 o
   8   4  19       21.69       25.19      9.07 o
   9   4  19      368.29      368.11     27.98 o
  10   4  19       10.31        4.66     14.86 o
  11   4  19        4.02      -12.84     16.74 o
  12   4  19       46.93       89.89     22.37 o
   1   5  19       14.96       17.37      7.54 o
   2   5  19      154.58      134.83      9.11 o
   3   5  19        0.08       -0.80      3.11 o
   4   5  19       10.05        4.96      4.24 o
   5   5  19        0.36        3.59      4.57 o
   6   5  19       13.38       20.33      6.33 o
   7   5  19      131.02      142.25     10.62 o
   8   5  19      288.60      280.56     27.48 o
   9   5  19       20.58       28.50     29.97 o
  10   5  19        5.49        7.72     15.14 o
  11   5  19        5.04        4.98     16.21 o
  12   5  19       10.65       33.66     27.30 o
   0   6  19     1378.84     1517.32     37.50 o
   1   6  19     1387.14     1333.79     24.45 o
   2   6  19     1104.08     1103.12     17.84 o
   3   6  19      497.20      479.60     13.48 o
   4   6  19       78.32      100.31      9.37 o
   5   6  19        2.80        5.99      7.33 o
   6   6  19       60.56       51.57      9.67 o
   7   6  19      241.81      247.49     15.22 o
   8   6  19      316.05      292.10     25.61 o
   9   6  19        0.36       13.29     15.69 o
  10   6  19        0.73        9.66     23.46 o
  11   6  19       21.87       25.75     35.78 o
  12   6  19        0.20       33.01     20.05 o
   1   7  19       91.23       92.16      6.57 o
   2   7  19      543.44      504.71     13.10 o
   3   7  19      183.57      204.07     15.49 o
   4   7  19     3046.23     3028.20     64.80 o
   5   7  19      518.48      484.05     23.40 o
   6   7  19      164.65      146.13     12.92 o
   7   7  19       81.34       89.35     14.12 o
   8   7  19       43.27       31.72     30.09 o
   9   7  19       10.85       -4.77     15.92 o
  10   7  19      109.31      101.30     22.21 o
  11   7  19        7.59        3.74     18.23 o
   0   8  19      444.00      422.22     20.67 o
   1   8  19       13.57       19.17      6.10 o
   2   8  19       50.60       55.98      8.52 o
   3   8  19      475.15      433.65     22.54 o
   4   8  19        0.04       -7.68     11.03 o
   5   8  19        6.56        7.62     14.60 o
   7   8  19       81.39       95.60     29.62 o
   8   8  19       52.01       39.31     24.57 o
   9   8  19        1.60       12.65     21.29 o
  10   8  19        9.79        0.53     18.11 o
  11   8  19        0.43      -24.87     24.87 o
   1   9  19       64.60       70.31     10.57 o
   2   9  19      263.96      250.61     18.77 o
   3   9  19       81.18       97.12     19.06 o
   4   9  19       57.60       27.15     16.13 o
   7   9  19        2.48       48.91     27.74 o
   8   9  19        3.83        9.27     24.63 o
   9   9  19        0.17      -19.35     24.69 o
  10   9  19        5.75        7.27     25.92 o
   0  10  19      597.53      576.28     37.42 o
   1  10  19       14.09       12.43     10.37 o
   2  10  19      121.60       77.83     15.22 o
   3  10  19      181.26      224.15     28.03 o
   8  10  19       79.35       83.87     32.84 o
   9  10  19        4.76      -17.65     25.69 o
   1  11  19      271.95      248.96     32.37 o
   2  11  19       79.23       72.37     23.93 o
   8  11  19       71.39       92.43     35.54 o
   0  12  19      202.91      195.48     31.96 o
   1  12  19        6.54      -12.19     12.19 o
   2  12  19       64.73       58.59     24.93 o
   3  12  19       12.67       31.49     21.88 o
   4  12  19       10.78        0.06     19.41 o
   5  12  19        0.27      -18.18     18.18 o
   6  12  19        5.00       49.15     26.27 o
   1  13  19        0.45       -9.55     13.97 o
   2  13  19       19.66       39.30     17.48 o
   3  13  19       13.03       18.12     24.98 o
   4  13  19        0.76       18.77     22.93 o
   0   0  20       92.64      157.89     12.24 o
   1   0  20     2580.29     2463.07     34.49 o
   2   0  20       28.39       44.41      5.43 o
   3   0  20     4712.23     4716.76     69.77 o
   4   0  20      172.67      155.37     21.56 o
   5   0  20     1385.23     1331.86     25.73 o
   6   0  20      390.69      337.95     18.61 o
   7   0  20      342.54      301.75     14.50 o
   8   0  20      177.69      215.73     19.92 o
   9   0  20     1372.55     1339.16     44.40 o
  10   0  20      144.03      157.88     30.44 o
  11   0  20      400.00      380.39     42.23 o
  12   0  20       24.83       33.20     25.10 o
  13   0  20      119.27      142.46     35.13 o
   1   1  20     1962.84     2025.47     22.73 o
   2   1  20      266.20      241.63      6.75 o
   3   1  20       23.23       18.46      4.65 o
   4   1  20      797.46      812.76     12.87 o
   5   1  20      518.34      514.71     10.89 o
   6   1  20       18.75       22.06      4.44 o
   7   1  20      157.00      181.27      9.91 o
   8   1  20      841.32      819.37     21.37 o
   9   1  20      733.52      704.22     22.92 o
  10   1  20      148.56      127.56     15.48 o
  11   1  20       78.84       64.05     19.38 o
  12   1  20        9.07       26.94     36.24 o
  13   1  20        0.03      -13.93     17.19 o
   0   2  20      110.40       99.12     14.37 o
   1   2  20      374.93      365.05      8.00 o
   2   2  20      139.65      166.30      8.37 o
   3   2  20       30.61       25.06      4.15 o
   4   2  20      109.78      114.98      5.43 o
   5   2  20      594.15      578.17     11.64 o
   6   2  20     1923.26     1790.37     24.52 o
   7   2  20      551.21      526.20     14.92 o
   8   2  20        1.50       -2.29      5.84 o
   9   2  20        1.95       -2.97     13.00 o
  10   2  20       10.76       23.89     20.82 o
  11   2  20       97.66      132.57     31.08 o
  12   2  20       27.31       58.54     19.36 o
  13   2  20       12.93        9.84     18.78 o
   1   3  20     3240.52     3177.21     27.17 o
   2   3  20      328.80      324.59      9.19 o
   3   3  20       65.74       73.05      5.04 o
   4   3  20      445.07      433.46      9.22 o
   5   3  20       78.62       73.55      5.69 o
   6   3  20       14.70       17.49      5.50 o
   7   3  20       86.49       71.02      7.14 o
   8   3  20        0.39       -2.86      6.53 o
   9   3  20        2.31      -13.30     13.58 o
  10   3  20        0.03        7.60     15.01 o
  11   3  20        3.88      -16.77     16.77 o
  12   3  20        2.08        7.50     15.66 o
  13   3  20        1.85      -14.77     16.44 o
   0   4  20        3.58        0.96      5.92 o
   1   4  20     1184.90     1175.16     18.87 o
   2   4  20     1108.87     1135.38     19.35 o
   3   4  20     2712.08     2593.77     29.87 o
   4   4  20      163.42      192.40      8.09 o
   5   4  20        0.00       -2.90      4.75 o
   6   4  20     2137.46     2007.15     26.83 o
   7   4  20      338.62      321.42     12.04 o
   8   4  20      302.09      293.20     17.82 o
   9   4  20       35.36       29.73     25.95 o
  10   4  20        8.24       19.27     18.65 o
  11   4  20        9.16        4.57     15.98 o
  12   4  20      182.31      183.78     26.43 o
   1   5  20        3.75        1.40      4.68 o
   2   5  20       40.16       33.08      5.92 o
   3   5  20       51.19       44.99      4.79 o
   4   5  20      327.76      334.41     10.32 o
   5   5  20       82.00       70.97      6.83 o
   6   5  20       32.34       29.65      6.52 o
   7   5  20      864.31      838.47     21.05 o
   8   5  20        3.21        4.91      9.86 o
   9   5  20       23.40       28.15     16.20 o
  10   5  20       74.23       87.93     26.95 o
  11   5  20      230.50      257.51     28.18 o
  12   5  20       10.22        5.01     18.76 o
   0   6  20       39.24       59.69     10.79 o
   1   6  20       20.71       11.66      6.18 o
   2   6  20        1.42       -2.43      3.14 o
   3   6  20      754.02      727.37     28.84 o
   4   6  20       34.80       16.29      6.67 o
   5   6  20      638.97      595.10     18.58 o
   6   6  20       68.73       71.40     10.34 o
   7   6  20      156.74      168.81     17.39 o
   8   6  20       97.36      127.70     15.79 o
   9   6  20       11.77       22.28     16.99 o
  10   6  20       28.83       59.03     18.91 o
  11   6  20       46.26       78.53     26.77 o
  12   6  20       26.02       49.12     21.74 o
   1   7  20     2912.64     2888.40     35.47 o
   2   7  20      928.37      933.38     17.80 o
   3   7  20       42.11       17.68      8.95 o
   4   7  20        0.22       -4.06     19.30 o
   5   7  20      156.21      151.27     12.35 o
   6   7  20        6.19       20.36      8.91 o
   7   7  20      142.08      176.57     17.17 o
   8   7  20       51.73       28.30     17.84 o
   9   7  20        0.09      -22.41     37.62 o
  10   7  20       10.88       -7.99     15.88 o
  11   7  20        7.79       10.32     18.72 o
   0   8  20      582.50      581.15     23.08 o
   1   8  20      239.55      211.24     12.85 o
   2   8  20      783.81      804.31     22.44 o
   3   8  20      187.50      174.07     16.00 o
   4   8  20        3.26        0.28     17.04 o
   5   8  20      175.93      186.91     24.22 o
   6   8  20      126.48      139.11     31.03 o
   7   8  20      169.62      228.90     36.07 o
   8   8  20       39.54       31.59     18.53 o
   9   8  20       27.97       63.11     21.61 o
  10   8  20       13.46        9.55     19.01 o
   1   9  20       17.43       11.21      8.18 o
   2   9  20        0.11       -8.99      8.99 o
   3   9  20       33.88       10.52     11.21 o
   4   9  20       14.81        3.11     14.60 o
   7   9  20        1.13       27.39     25.81 o
   8   9  20       91.28      182.98     35.89 o
   9   9  20        3.55      -18.53     23.93 o
   0  10  20        4.00        8.09     14.37 o
   1  10  20       43.31       34.64     11.51 o
   2  10  20      187.17      180.94     18.54 o
   3  10  20       24.11        5.04     15.84 o
   8  10  20       48.44       83.22     32.96 o
   1  13  20       20.82        3.79     15.25 o
   2  13  20       14.66       -3.17     14.55 o
   3  13  20       44.78       23.87     24.22 o
   1   1  21     1684.24     1609.75     19.79 o
   2   1  21        6.19        5.17      3.24 o
   3   1  21      137.52      131.89      7.68 o
   4   1  21      473.80      486.27      9.90 o
   5   1  21        0.24       -1.50      3.38 o
   6   1  21     1551.05     1544.45     21.33 o
   7   1  21        2.50       -0.73      5.37 o
   8   1  21      553.58      518.32     17.51 o
   9   1  21        8.47        6.49     11.34 o
  10   1  21      122.36      124.07     21.00 o
  11   1  21        1.52        1.87     16.30 o
  12   1  21       20.48       36.76     25.78 o
  13   1  21       47.22       70.45     23.58 o
   0   2  21        4.87        3.80      5.01 o
   1   2  21      256.53      238.38      7.02 o
   2   2  21       84.30      119.13      6.01 o
   3   2  21       31.96       22.89      6.86 o
   4   2  21      682.15      647.88     11.49 o
   5   2  21        8.70        5.17      3.47 o
   6   2  21      443.34      436.12     15.08 o
   7   2  21       24.87       27.58      6.48 o
   8   2  21       15.17       14.30      6.47 o
   9   2  21      163.74      181.38     22.72 o
  10   2  21      198.44      212.11     24.57 o
  11   2  21       34.01       13.68     15.83 o
  12   2  21       16.06       -0.62     19.71 o
  13   2  21        0.03       20.28     18.89 o
   1   3  21      431.34      452.17      9.41 o
   2   3  21      806.08      739.77     13.52 o
   3   3  21      742.56      672.40     14.71 o
   4   3  21        2.05        3.80      3.60 o
   5   3  21       97.79      109.39      6.64 o
   6   3  21       27.56        7.38      5.30 o
   7   3  21     1102.53     1028.37     19.09 o
   8   3  21      626.03      545.90     17.96 o
   9   3  21       54.55       49.00     17.27 o
  10   3  21       56.12       52.25     21.52 o
  11   3  21       21.49        2.13     16.85 o
  12   3  21       17.86        7.71     31.70 o
   0   4  21       32.54       12.44      6.10 o
   1   4  21       77.89       83.89      6.56 o
   2   4  21      459.51      501.17     13.12 o
   3   4  21      370.36      361.30     10.45 o
   4   4  21       83.98       77.82      5.71 o
   5   4  21       14.40        8.08      5.37 o
   6   4  21      134.45      174.00      8.70 o
   7   4  21      241.54      260.72     10.70 o
   8   4  21      149.28      148.52     15.86 o
   9   4  21      219.80      229.82     46.74 o
  10   4  21       57.38       40.53     18.02 o
  11   4  21      103.87      126.61     23.41 o
  12   4  21        0.01      -13.96     19.44 o
   1   5  21       87.54      115.95      8.17 o
   2   5  21      456.40      417.98     14.37 o
   3   5  21      792.84      769.50     17.01 o
   4   5  21      410.99      426.65     11.46 o
   5   5  21      654.31      619.20     14.86 o
   6   5  21       65.78       60.59      7.52 o
   7   5  21      294.40      271.38     13.32 o
   8   5  21       26.60        3.97     15.07 o
   9   5  21        2.87       -2.82     15.05 o
  10   5  21       14.37       -2.57     15.83 o
  11   5  21      143.66      202.81     28.65 o
  12   5  21       27.49       70.27     23.10 o
   0   6  21     1849.00     1788.09     43.17 o
   1   6  21       56.96       42.64      7.40 o
   2   6  21      202.56      208.55      9.80 o
   3   6  21      284.02      270.35     12.97 o
   4   6  21      203.47      171.97      8.91 o
   5   6  21      100.19      103.91     10.30 o
   6   6  21      259.99      239.58     14.62 o
   7   6  21       34.25       15.74      8.98 o
   8   6  21       10.87       22.08     30.09 o
   9   6  21       26.10       21.44     16.95 o
  10   6  21       62.81       90.24     42.46 o
  11   6  21       19.03       22.57     18.61 o
   1   7  21      172.05      179.91     12.26 o
   2   7  21      110.91      102.63      7.54 o
   3   7  21      743.48      685.81     22.22 o
   4   7  21       28.11       14.83      9.58 o
   5   7  21      585.28      552.86     20.02 o
   6   7  21       75.27       86.81     17.79 o
   7   7  21        4.37       -3.88      9.94 o
   8   7  21      324.21      320.44     28.74 o
   9   7  21       49.02       19.02     17.73 o
  10   7  21        0.66      -16.37     16.37 o
  11   7  21      133.25      158.71     26.64 o
   0   8  21        1.36       -1.08      7.72 o
   1   8  21       31.76       34.62      6.83 o
   2   8  21       19.86       37.89     11.79 o
   3   8  21      589.27      541.40     24.95 o
   4   8  21       45.82       62.40     16.89 o
   5   8  21        4.18       11.20     14.84 o
   6   8  21      143.13      166.81     20.14 o
   7   8  21       76.17       79.85     20.63 o
   8   8  21       47.32       56.40     21.05 o
   9   8  21       22.86       17.98     18.52 o
  10   8  21       72.33       76.92     44.10 o
   1   9  21        5.82       15.03      7.87 o
   2   9  21       25.70       10.99     10.36 o
   3   9  21      132.29      122.63     20.12 o
   4   9  21        5.57        9.15     14.13 o
   7   9  21        0.00       -4.28     24.10 o
   8   9  21        0.58       -6.39     24.22 o
   9   9  21       28.54       70.85     32.55 o
   0  10  21      216.37      246.03     27.04 o
   1  10  21        5.85        2.39     10.04 o
   2  10  21        9.18       -0.53     14.31 o
   3  10  21      138.12      172.78     25.10 o
   7  10  21        0.30       16.13     28.86 o
   8  10  21      161.87      185.33     40.29 o
   0   0  22     1608.65     1747.65     40.20 o
   1   0  22       48.62       66.79      6.97 o
   2   0  22      543.03      541.87     18.48 o
   3   0  22      198.76      193.46     16.00 o
   4   0  22       14.19       14.06      5.02 o
   5   0  22       16.68       12.85      5.49 o
   6   0  22      557.05      538.97     17.57 o
   7   0  22     1631.75     1507.56     31.49 o
   8   0  22       26.53       23.94     11.32 o
   9   0  22      215.86      262.86     34.13 o
  10   0  22      459.17      330.37     39.53 o
  11   0  22       16.28       26.51     24.87 o
  12   0  22       72.95       93.66     30.44 o
  13   0  22       50.08       85.74     32.14 o
   1   1  22      112.52      152.44      6.62 o
   2   1  22     1155.12     1077.68     14.75 o
   3   1  22        2.45       -1.77      4.09 o
   4   1  22     1015.62      953.65     17.55 o
   5   1  22      593.79      566.33     11.86 o
   6   1  22       35.17       37.27      5.48 o
   7   1  22      120.23      108.74      8.13 o
   8   1  22       23.81       30.81      8.60 o
   9   1  22       84.50       94.93     13.54 o
  10   1  22      224.17      261.55     25.75 o
  11   1  22       12.40       16.92     16.98 o
  12   1  22       77.57       89.54     21.78 o
  13   1  22       23.13       19.68     18.74 o
   0   2  22      309.42      330.29     11.96 o
   1   2  22      245.35      255.78      7.39 o
   2   2  22       34.69       18.17      4.14 o
   3   2  22        0.75       -0.29      4.23 o
   4   2  22        1.23        5.34      4.05 o
   5   2  22      772.09      731.71     13.60 o
   6   2  22      801.68      775.24     16.07 o
   7   2  22        0.15        3.34      5.52 o
   8   2  22      469.92      462.60     22.02 o
   9   2  22      155.15      163.31     16.05 o
  10   2  22       43.09       33.46     18.62 o
  11   2  22       25.44       -5.48     15.70 o
  12   2  22       65.35       74.88     21.38 o
   1   3  22      467.90      415.33      9.22 o
   2   3  22      346.73      362.05     10.78 o
   3   3  22      918.74      887.58     17.27 o
   4   3  22       21.98       14.78      5.13 o
   5   3  22       39.27       37.22      5.00 o
   6   3  22       52.42       53.85      7.05 o
   7   3  22      113.32      130.00      9.18 o
   8   3  22        0.57        6.20      8.08 o
   9   3  22       53.20       61.17     25.78 o
  10   3  22       21.25        3.74     16.10 o
  11   3  22       15.33        3.02     16.50 o
  12   3  22        2.26        2.47     21.93 o
   0   4  22       55.61       61.68      7.77 o
   1   4  22      275.04      266.09      9.10 o
   2   4  22      214.90      249.48      9.15 o
   3   4  22       46.99       56.15      6.49 o
   4   4  22       33.04       21.29      5.21 o
   5   4  22      486.04      454.54     14.37 o
   6   4  22     1984.39     1838.70     29.07 o
   7   4  22      475.47      459.59     21.44 o
   8   4  22     1007.88     1006.50     31.78 o
   9   4  22       64.53       62.05     17.96 o
  10   4  22        1.01      -11.12     15.62 o
  11   4  22       22.76       57.63     21.67 o
  12   4  22       60.34       53.61     21.62 o
   1   5  22     2806.72     2712.81     37.00 o
   2   5  22      518.61      480.29     13.17 o
   3   5  22      984.49      973.70     19.59 o
   4   5  22     1523.90     1537.76     25.24 o
   5   5  22       10.70       -4.75      4.75 o
   6   5  22      151.19      143.67     10.02 o
   7   5  22        7.56        8.82      6.64 o
   8   5  22        2.58      -13.51     13.51 o
   9   5  22       30.09       -4.11     15.48 o
  10   5  22       45.61       50.63     19.24 o
  11   5  22        0.04       17.32     27.98 o
  12   5  22       14.73       32.34     20.82 o
   0   6  22      436.70      451.04     23.81 o
   1   6  22      185.03      152.01     12.66 o
   2   6  22      352.27      335.54     18.44 o
   3   6  22      158.84      171.44      8.12 o
   4   6  22      120.11      116.81      7.53 o
   5   6  22      453.65      391.18     13.08 o
   6   6  22       22.76       33.23      8.89 o
   7   6  22       57.80       48.01     12.24 o
   8   6  22       28.79       27.49     21.20 o
   9   6  22       40.33       32.49     17.64 o
  10   6  22        1.53        0.77     33.52 o
  11   6  22       69.88      100.37     23.50 o
   1   7  22       18.09       15.46      5.12 o
   2   7  22     1370.22     1339.95     22.20 o
   3   7  22      302.43      295.35     15.74 o
   4   7  22      275.53      262.13     16.38 o
   5   7  22       78.53      107.81     11.67 o
   6   7  22        6.72       -5.15     10.59 o
   7   7  22      158.48      146.40     22.47 o
   8   7  22      129.02      130.00     22.59 o
   9   7  22       18.92       37.35     18.55 o
  10   7  22       36.32       35.62     37.86 o
  11   7  22       23.79        2.32     19.50 o
   0   8  22       32.34       22.13      8.76 o
   1   8  22       38.73       28.24      7.02 o
   2   8  22        0.27       -1.01      6.40 o
   3   8  22      742.64      725.70     28.71 o
   4   8  22      669.27      697.15     38.06 o
   5   8  22        0.61       -0.07     11.61 o
   6   8  22       30.85       27.26     14.24 o
   7   8  22      130.20       80.56     21.07 o
   8   8  22      125.71      145.69     24.74 o
   9   8  22        5.68      -10.00     17.64 o
  10   8  22       90.00      106.09     25.35 o
   1   9  22      128.69      111.69     11.33 o
   2   9  22       32.98       22.08     11.17 o
   3   9  22        0.21       -8.21     12.49 o
   4   9  22       87.69       85.74     20.00 o
   5   9  22       13.64      -13.72     15.54 o
   6   9  22       96.58       51.08     29.27 o
   7   9  22        0.33       12.67     26.57 o
   8   9  22       11.56       17.83     26.57 o
   9   9  22       94.15       81.40     32.67 o
   0  10  22       20.40       -0.18     14.31 o
   1  10  22       37.63       35.01     11.43 o
   2  10  22       92.51      102.22     20.59 o
   3  10  22       22.40       -6.63     14.66 o
   7  10  22        1.57       11.67     29.62 o
   8  10  22        1.56       21.23     30.61 o
   7  11  22       18.99       48.44     33.31 o
   1   1  23      120.79       87.62      5.66 o
   2   1  23        5.44       11.89      3.53 o
   3   1  23        4.50        2.75      4.63 o
   4   1  23      765.45      762.93     17.17 o
   5   1  23        0.16       -0.72      3.66 o
   6   1  23      159.67      161.81      8.03 o
   7   1  23       32.33       25.88      5.94 o
   8   1  23       25.03       32.99     10.36 o
   9   1  23       22.59        4.54     26.07 o
  10   1  23      360.28      387.08     29.93 o
  11   1  23        0.09       26.18     16.67 o
  12   1  23       54.08       67.86     21.92 o
   0   2  23     2969.87     2874.92     40.66 o
   1   2  23        6.14       11.78      3.79 o
   2   2  23     1931.72     1957.24     23.58 o
   3   2  23       57.20       72.68      8.26 o
   4   2  23      173.92      187.40      8.47 o
   5   2  23      127.06      114.36      6.67 o
   6   2  23       40.95       36.98      5.87 o
   7   2  23       88.92       79.59      7.60 o
   8   2  23       11.45       22.08      9.84 o
   9   2  23       36.27       30.23     10.71 o
  10   2  23       39.28        8.69     28.27 o
  11   2  23       71.16       67.35     19.19 o
  12   2  23       18.76       30.85     21.73 o
   1   3  23      379.73      362.12      8.88 o
   2   3  23      895.50      882.67     20.08 o
   3   3  23       34.91       33.79      5.88 o
   4   3  23      402.30      394.96     12.49 o
   5   3  23      358.17      370.67     11.42 o
   6   3  23        9.68        4.01      5.43 o
   7   3  23      200.42      190.68     11.46 o
   8   3  23        1.78        7.50      7.97 o
   9   3  23       21.33       22.50     15.71 o
  10   3  23       11.92        9.19     29.73 o
  11   3  23       34.35       29.46     27.07 o
  12   3  23      193.04      230.05     48.85 o
   0   4  23        9.90       15.58      6.31 o
   1   4  23      171.68      159.76      7.63 o
   2   4  23       15.12       14.75      7.61 o
   3   4  23      218.12      223.42     10.11 o
   4   4  23      626.74      592.50     14.51 o
   5   4  23        0.00       -2.94      5.02 o
   6   4  23      616.86      669.92     18.47 o
   7   4  23       28.35       27.84      6.55 o
   8   4  23        1.55        2.01     10.75 o
   9   4  23       22.62       35.18     17.46 o
  10   4  23       60.47       59.55     20.05 o
  11   4  23       15.51       14.49     28.65 o
  12   4  23        0.01       26.77     19.43 o
   1   5  23     1225.24     1117.36     19.82 o
   2   5  23        1.69       14.66      5.37 o
   3   5  23       16.73       40.92     11.08 o
   4   5  23        6.79        6.02      4.79 o
   5   5  23      283.14      260.00     10.09 o
   6   5  23       16.22        4.40      5.82 o
   7   5  23        3.27        6.48      7.86 o
   8   5  23       39.43       31.87     16.47 o
   9   5  23       10.93        6.89     20.76 o
  10   5  23       26.28        1.67     17.00 o
  11   5  23       20.59       27.75     24.28 o
   0   6  23       71.10       59.65     12.18 o
   1   6  23       14.08       13.44      8.16 o
   2   6  23      138.28      121.20     10.69 o
   3   6  23      315.87      321.30     10.20 o
   4   6  23      871.11      951.07     17.49 o
   5   6  23      186.28      167.67     10.26 o
   6   6  23       49.13       32.78      9.51 o
   7   6  23        7.54        4.69     10.70 o
   8   6  23        3.74       12.94     16.02 o
   9   6  23        7.33       23.88     17.76 o
  10   6  23       80.66      105.42     22.81 o
  11   6  23      113.47      145.00     48.56 o
   1   7  23      455.84      506.14     13.43 o
   2   7  23      220.90      221.14     10.28 o
   3   7  23        5.12       -6.51      8.49 o
   4   7  23      185.13      152.63     12.29 o
   5   7  23       31.21       39.89      9.44 o
   6   7  23      227.18      205.33     17.41 o
   7   7  23      120.30      167.90     49.29 o
   8   7  23      197.40      226.63     31.20 o
   9   7  23        1.89       18.32     17.38 o
  10   7  23       11.46        4.52     17.62 o
   0   8  23       48.54       44.40      9.80 o
   1   8  23       12.83        5.82      7.48 o
   2   8  23        8.36        0.74      6.45 o
   3   8  23       22.59       25.23     12.99 o
   4   8  23       57.21       55.72     16.83 o
   5   8  23        0.07       -2.58     15.16 o
   6   8  23       49.37       49.67     15.88 o
   7   8  23      206.33      209.66     26.19 o
   8   8  23        0.14      -10.12     16.81 o
   9   8  23        0.01      -17.41     17.41 o
  10   8  23        3.75      -17.34     17.34 o
   1   9  23       82.35       83.74     10.28 o
   2   9  23        0.74       -6.73      9.52 o
   3   9  23      115.74      100.93     18.88 o
   4   9  23        1.05       -2.11     13.96 o
   5   9  23       26.65       40.58     18.88 o
   6   9  23       29.75       42.11     27.98 o
   7   9  23      211.35      288.37     41.82 o
   8   9  23       13.17       -6.10     25.39 o
   9   9  23       24.27       23.69     29.32 o
   0  10  23      261.84      278.64     28.09 o
   1  10  23        9.25        9.28     10.74 o
   2  10  23       15.09       12.08     15.37 o
   3  10  23        0.22       14.90     15.66 o
   6  10  23        0.02        2.05     26.80 o
   7  10  23        0.90       42.93     29.27 o
   8  10  23       72.55       55.01     33.66 o
   0   0  24     6266.04     6409.30    107.62 o
   1   0  24      286.42      306.30     11.97 o
   2   0  24       37.63       38.18      6.27 o
   3   0  24      433.10      397.49     17.59 o
   4   0  24      150.83      129.06      8.87 o
   5   0  24      561.22      588.98     20.65 o
   6   0  24      119.73      123.76     10.61 o
   7   0  24      256.61      212.20     13.25 o
   8   0  24        1.55       24.28     20.59 o
   9   0  24        2.95       16.07     20.35 o
  10   0  24       20.49       17.59     24.22 o
  11   0  24      178.23      198.29     35.72 o
  12   0  24       47.25       94.48     31.44 o
   1   1  24      634.88      640.96     12.39 o
   2   1  24        3.53        3.50      3.71 o
   3   1  24       38.85       25.19      5.65 o
   4   1  24      152.43      170.51      6.93 o
   5   1  24        2.12       -3.83      3.83 o
   6   1  24     1040.29     1055.86     17.81 o
   7   1  24      430.44      442.80     14.49 o
   8   1  24       16.35       24.41     10.13 o
   9   1  24        0.45       15.33     13.94 o
  10   1  24       36.72       79.60     20.06 o
  11   1  24        0.71      -11.28     15.58 o
  12   1  24        0.00        1.65     27.83 o
   0   2  24      877.61     1038.86     29.35 o
   1   2  24      113.58      114.78      6.61 o
   2   2  24        2.02       19.81      4.59 o
   3   2  24       10.30       10.51      6.00 o
   4   2  24      153.54      117.99      7.51 o
   5   2  24       62.34       60.78      5.80 o
   6   2  24      315.52      319.36     10.51 o
   7   2  24      555.51      521.09     20.92 o
   8   2  24        9.15       -0.85      9.16 o
   9   2  24        0.09       40.02     15.99 o
  10   2  24       12.53       -8.35     14.54 o
  11   2  24        4.06       -8.37     17.65 o
  12   2  24        0.37        0.83     17.47 o
   1   3  24      116.31      109.92      6.09 o
   2   3  24       33.27       28.06      5.67 o
   3   3  24      497.67      463.86     14.46 o
   4   3  24        1.27       -4.75      4.75 o
   5   3  24     1730.02     1667.34     22.57 o
   6   3  24      275.22      256.40     10.78 o
   7   3  24      277.09      300.03     15.25 o
   8   3  24      185.85      205.87     14.16 o
   9   3  24       30.55       26.22     16.71 o
  10   3  24      147.22      131.57     32.43 o
  11   3  24        4.80       -4.31     16.11 o
  12   3  24       47.17       50.88     20.48 o
   0   4  24     1350.38     1310.50     25.84 o
   1   4  24      698.60      729.99     14.42 o
   2   4  24       95.09      117.19      8.28 o
   3   4  24      171.25      159.42      9.24 o
   4   4  24       37.56       42.12      7.07 o
   5   4  24       25.27       17.04      6.69 o
   6   4  24      158.21      164.54     10.96 o
   7   4  24      114.38      111.52      9.69 o
   8   4  24       67.74       54.62     13.00 o
   9   4  24       25.05       13.08     16.89 o
  10   4  24        0.01      -17.72     23.81 o
  11   4  24        2.51        4.10     17.58 o
  12   4  24       32.24       37.93     20.82 o
   1   5  24       82.19       93.18      7.91 o
   2   5  24     1314.07     1386.76     25.79 o
   3   5  24       98.89      109.67     12.04 o
   4   5  24       15.37        1.95      5.34 o
   5   5  24        7.93       14.34      5.28 o
   6   5  24      159.79      145.55     10.29 o
   7   5  24       94.20       93.71     10.72 o
   8   5  24       83.79       85.70     19.79 o
   9   5  24       61.26       65.80     19.74 o
  10   5  24       11.58        6.90     20.50 o
  11   5  24       38.58       27.08     20.71 o
   0   6  24      847.40      879.43     45.69 o
   1   6  24        0.01       -2.71      7.46 o
   2   6  24        0.61       -6.44      6.44 o
   3   6  24      292.42      294.78     12.80 o
   4   6  24      662.14      651.30     16.18 o
   5   6  24       11.97       11.65      5.82 o
   6   6  24       44.94       47.66      8.80 o
   7   6  24       34.99       11.80     11.52 o
   8   6  24       29.03       38.45     21.00 o
   9   6  24       96.01       68.61     20.36 o
  10   6  24        0.03       -0.99     17.69 o
  11   6  24       49.33       84.13     28.80 o
   1   7  24      131.36      149.64      8.16 o
   2   7  24       32.75       23.52      9.19 o
   3   7  24        7.96       10.30      7.30 o
   4   7  24      200.55      160.18     12.61 o
   5   7  24      225.74      228.07     14.86 o
   6   7  24       65.93       63.33     13.49 o
   7   7  24       37.20       24.96     17.04 o
   8   7  24       81.59       73.05     24.69 o
   9   7  24       20.28      -12.83     16.82 o
  10   7  24       42.69       32.62     53.55 o
   0   8  24       20.37       13.86      8.42 o
   1   8  24       92.06      100.74      9.42 o
   2   8  24      435.29      430.49     22.38 o
   3   8  24      122.56      132.60     18.53 o
   4   8  24       65.26       86.64     18.83 o
   5   8  24       17.40       19.28     13.18 o
   6   8  24       38.74       26.56     14.85 o
   7   8  24        6.02      -16.99     16.99 o
   8   8  24       44.29       50.63     20.92 o
   9   8  24        4.45      -16.31     16.31 o
   1   9  24       91.75       93.08     10.78 o
   2   9  24       19.89       14.13     13.43 o
   3   9  24       22.06       24.98     14.31 o
   4   9  24       34.73       40.00     17.48 o
   5   9  24       10.50        7.97     13.45 o
   6   9  24        1.99       -4.52     24.81 o
   7   9  24       90.32       87.91     32.26 o
   8   9  24        0.03      -25.75     25.75 o
   0  10  24      174.95      170.02     23.46 o
   1  10  24      199.06      160.30     16.65 o
   2  10  24        3.76       15.25     15.54 o
   3  10  24       20.80       26.22     16.42 o
   6  10  24        2.72       18.30     28.44 o
   7  10  24       36.34       33.31     30.09 o
   6  11  24       70.93       77.71     35.01 o
   1   1  25       74.83      109.98      6.51 o
   2   1  25      124.45      132.30      8.37 o
   3   1  25      109.13      114.85      8.37 o
   4   1  25     1864.43     1723.63     21.51 o
   5   1  25      920.20      867.36     15.42 o
   6   1  25       74.20       55.67      6.06 o
   7   1  25      513.20      454.55     15.92 o
   8   1  25       35.49       36.12     13.89 o
   9   1  25      171.40      189.93     23.57 o
  10   1  25        7.24       12.83     28.15 o
  11   1  25       90.11       74.40     20.68 o
  12   1  25        1.32       -9.54     26.83 o
   0   2  25     2302.32     2359.37     36.63 o
   1   2  25      255.70      241.72      8.69 o
   2   2  25      454.90      414.87     14.53 o
   3   2  25      405.78      423.35     14.74 o
   4   2  25      667.36      637.25     14.68 o
   5   2  25      923.91      926.87     19.64 o
   6   2  25     1268.44     1174.02     19.30 o
   7   2  25      179.50      205.91     13.41 o
   8   2  25       18.78       29.85     11.18 o
   9   2  25       52.42       44.42     24.10 o
  10   2  25        3.23       -2.42     15.38 o
  11   2  25       19.81       43.90     43.99 o
  12   2  25       11.89        2.55     18.36 o
   1   3  25      247.05      244.84      8.52 o
   2   3  25      127.43      130.50      9.60 o
   3   3  25      177.21      191.92      9.56 o
   4   3  25      665.49      661.88     16.47 o
   5   3  25       65.15       73.01      6.20 o
   6   3  25      682.14      605.86     17.73 o
   7   3  25       47.08       40.33      9.83 o
   8   3  25      144.37      121.72     12.32 o
   9   3  25        8.29       13.80     16.66 o
  10   3  25      228.78      224.59     26.81 o
  11   3  25       25.61       32.94     25.89 o
  12   3  25        0.48       25.09     19.41 o
   0   4  25      887.16      890.74     21.39 o
   1   4  25        8.02        1.86      5.09 o
   2   4  25      105.40      134.26      9.96 o
   3   4  25       19.91       17.34      6.14 o
   4   4  25      145.70      169.15      9.95 o
   5   4  25      430.53      366.08     12.84 o
   6   4  25       13.93       19.83      8.06 o
   7   4  25       42.77       55.26      9.35 o
   8   4  25        5.03      -10.32     10.32 o
   9   4  25       83.73       50.92     18.89 o
  10   4  25        0.37      -11.12     16.44 o
  11   4  25        0.02       18.71     19.38 o
   1   5  25      271.52      296.37     10.58 o
   2   5  25      791.20      784.62     25.27 o
   3   5  25       62.30       60.61      8.91 o
   4   5  25      218.71      221.75     10.02 o
   5   5  25       10.27        0.72      5.16 o
   6   5  25        6.32        6.59      7.07 o
   7   5  25        0.56        2.34      7.76 o
   8   5  25       79.57       72.58     18.95 o
   9   5  25       70.75       49.28     28.39 o
  10   5  25       62.23       82.70     22.15 o
  11   5  25        0.80        9.28     21.73 o
   0   6  25      245.14      244.80     27.51 o
   1   6  25      309.00      294.33     14.74 o
   2   6  25      690.04      664.32     18.74 o
   3   6  25     2029.63     2012.43     26.91 o
   4   6  25      232.92      252.91     14.27 o
   5   6  25        4.88       -2.91      6.04 o
   6   6  25       61.91       57.12      9.59 o
   7   6  25       21.68       20.59     13.32 o
   8   6  25       10.31        0.82     16.86 o
   9   6  25        1.56       41.77     18.84 o
  10   6  25        0.20       -8.07     26.10 o
   1   7  25       22.88       20.36      8.13 o
   2   7  25       47.77       46.53      9.47 o
   3   7  25        1.69       -3.33      7.79 o
   4   7  25       98.15      107.40     13.34 o
   5   7  25       88.41       89.30     11.61 o
   6   7  25       18.07       16.78     11.39 o
   7   7  25      185.74      240.31     29.53 o
   8   7  25       28.73       56.00     20.07 o
   9   7  25        8.34      -15.75     15.75 o
  10   7  25        6.82       22.43     20.53 o
   0   8  25        3.57        3.73      7.70 o
   1   8  25       14.34       14.95      6.74 o
   2   8  25      174.93      192.32     12.13 o
   3   8  25        7.19       17.65     12.37 o
   4   8  25        0.05       -0.66     11.54 o
   5   8  25        4.03        5.12     12.99 o
   6   8  25       32.08       33.34     15.50 o
   7   8  25        2.54      -13.64     17.58 o
   8   8  25      121.23      136.69     30.79 o
   9   8  25        1.27        1.66     26.92 o
   1   9  25       58.37       56.46      9.67 o
   2   9  25       24.68        2.05     13.02 o
   3   9  25        2.45        8.80     13.78 o
   4   9  25        2.40       -2.58     14.49 o
   5   9  25        0.66        0.90     13.37 o
   6   9  25       98.13      113.84     33.72 o
   7   9  25        9.88        3.05     25.63 o
   8   9  25        1.00        5.63     27.39 o
   0  10  25      986.58     1159.83     51.55 o
   1  10  25       17.04        3.77     11.07 o
   2  10  25      160.82      146.50     23.28 o
   3  10  25       43.64       24.52     17.01 o
   5  10  25       19.80       56.83     31.08 o
   6  10  25       17.24       46.21     31.73 o
   7  10  25       14.72        5.34     28.03 o
   0   0  26     1044.98     1171.63     34.02 o
   1   0  26     1391.02     1422.19     26.80 o
   2   0  26       68.59       75.39     10.42 o
   3   0  26     2645.38     2494.07     48.55 o
   4   0  26     1693.80     1760.17     31.36 o
   5   0  26     1956.05     1800.18     33.36 o
   6   0  26      470.56      540.38     18.53 o
   7   0  26      548.83      538.94     26.40 o
   8   0  26       21.75       14.31     19.82 o
   9   0  26        0.65       27.92     23.75 o
  10   0  26        6.14       20.06     24.98 o
  11   0  26        6.28      -21.29     21.29 o
  12   0  26       45.38       88.15     33.25 o
   1   1  26     1247.28     1300.82     19.03 o
   2   1  26       11.33        8.85      5.27 o
   3   1  26      199.38      205.86     12.54 o
   4   1  26       72.19       83.52      5.74 o
   5   1  26      183.61      189.59      8.15 o
   6   1  26      142.32      129.24      8.66 o
   7   1  26      122.59      106.69     11.10 o
   8   1  26        2.73       -1.80     12.84 o
   9   1  26       26.35       18.94     16.27 o
  10   1  26      155.81      160.09     58.15 o
  11   1  26       65.79       52.48     20.69 o
  12   1  26        1.39       -1.88     18.00 o
   0   2  26      533.11      614.12     17.35 o
   1   2  26      252.28      280.34      9.42 o
   2   2  26      109.94      108.78      9.17 o
   3   2  26      866.27      904.14     27.14 o
   4   2  26     1918.82     1834.43     27.28 o
   5   2  26        1.13        4.94      4.23 o
   6   2  26       36.94       39.98      6.14 o
   7   2  26       71.81       76.35     10.03 o
   8   2  26        0.59       -0.56     13.46 o
   9   2  26        0.78        6.87     40.50 o
  10   2  26        6.95       -9.55     16.13 o
  11   2  26       72.58       80.15     32.93 o
  12   2  26        4.25       -5.96     18.22 o
   1   3  26      149.64      132.04      7.57 o
   2   3  26      252.10      282.17     12.59 o
   3   3  26      856.53      855.70     18.23 o
   4   3  26       70.87       67.82      8.95 o
   5   3  26      646.38      608.77     13.74 o
   6   3  26      293.84      266.36     13.03 o
   7   3  26       11.58       11.52      7.44 o
   8   3  26        9.70       -2.64     12.08 o
   9   3  26        4.74        5.43     15.70 o
  10   3  26       73.40       70.29     20.96 o
  11   3  26       15.78       11.47     18.92 o
   0   4  26      133.19      142.39     11.29 o
   1   4  26       86.48      102.71      7.52 o
   2   4  26      393.30      346.58     14.09 o
   3   4  26       22.62       22.49      6.29 o
   4   4  26      162.41      149.92     10.06 o
   5   4  26      678.83      690.10     27.17 o
   6   4  26      264.84      259.51     16.70 o
   7   4  26        3.39       -0.15      7.02 o
   8   4  26      189.73      146.79     16.58 o
   9   4  26       99.33       78.02     20.09 o
  10   4  26       18.65       35.17     18.95 o
  11   4  26        4.79       14.16     18.91 o
   1   5  26      363.98      342.89     11.35 o
   2   5  26      251.17      268.75     13.00 o
   3   5  26        0.60        9.56      6.94 o
   4   5  26       41.27       37.44      6.29 o
   5   5  26        3.36        8.68      6.73 o
   6   5  26       14.12       14.70      7.40 o
   7   5  26      140.95      174.25     17.22 o
   8   5  26        0.61       -1.99     15.75 o
   9   5  26       19.69       18.97     17.54 o
  10   5  26       15.34       10.89     18.80 o
  11   5  26        6.08        5.95     19.01 o
   0   6  26      354.34      396.97     25.28 o
   1   6  26      103.28      110.72     11.07 o
   2   6  26     1156.58     1061.52     31.34 o
   3   6  26       90.70       85.42      6.57 o
   4   6  26      123.35      121.50     13.38 o
   5   6  26       42.34       31.48      9.51 o
   6   6  26       62.33       52.83      9.52 o
   7   6  26       82.12      107.10     15.76 o
   8   6  26        0.74       21.04     26.54 o
   9   6  26       64.15       65.62     21.15 o
  10   6  26        0.01       23.76     28.27 o
   1   7  26        0.99       -9.90      9.90 o
   2   7  26       43.07       49.08     10.84 o
   3   7  26       27.11       26.40      9.88 o
   4   7  26       45.38       65.71     10.43 o
   5   7  26        1.48       -8.75      8.75 o
   6   7  26      131.87      155.05     18.08 o
   7   7  26       59.32       77.57     20.86 o
   8   7  26        2.82       -0.09     20.44 o
   9   7  26       78.62       40.54     20.38 o
  10   7  26      229.93      224.50     30.59 o
   0   8  26      161.30      180.05     25.51 o
   1   8  26        3.94        0.96      5.80 o
   2   8  26       13.38        7.25      7.12 o
   3   8  26        5.72       10.39     11.14 o
   4   8  26       20.72       35.37     13.46 o
   5   8  26        6.15       19.75     13.62 o
   6   8  26        5.11        5.47     21.61 o
   7   8  26       25.71       17.43     19.04 o
   8   8  26       58.84       46.04     22.96 o
   9   8  26       25.12        8.65     20.32 o
   1   9  26      110.04      114.63     24.69 o
   2   9  26      118.14      100.99     18.36 o
   3   9  26       12.43       12.37     13.72 o
   4   9  26       54.52       52.68     15.26 o
   5   9  26        0.47       -6.34     12.69 o
   6   9  26       93.24      103.98     33.90 o
   7   9  26        1.96       -5.28     25.81 o
   8   9  26        5.09      -24.87     24.87 o
   0  10  26       62.96       70.26     18.53 o
   1  10  26       10.03        7.64     10.96 o
   2  10  26        0.00       -4.34     15.13 o
   3  10  26       38.24       35.37     17.89 o
   5  10  26       63.19       66.92     32.73 o
   6  10  26        3.95       12.61     29.91 o
   7  10  26       10.83       -4.63     27.15 o
   1  11  26        0.08        7.62     16.60 o
   5  11  26      101.08      123.10     38.36 o
   1   1  27       46.28       67.46      6.27 o
   2   1  27     1108.17     1107.81     23.17 o
   3   1  27        3.96       12.32      5.95 o
   4   1  27        0.99       -4.70      4.70 o
   5   1  27      665.26      638.14     13.52 o
   6   1  27      258.55      253.58     11.84 o
   7   1  27        3.72       13.12      9.50 o
   8   1  27       52.17       29.33     15.02 o
   9   1  27      114.46       91.09     20.59 o
  10   1  27       20.22        3.68     17.48 o
  11   1  27       34.44       54.90     20.32 o
   0   2  27       38.03       56.14      8.17 o
   1   2  27      141.91      192.46      8.52 o
   2   2  27      253.63      265.01     16.47 o
   3   2  27       87.72       92.08      9.65 o
   4   2  27       55.42       70.56      7.00 o
   5   2  27      128.48      120.15      7.22 o
   6   2  27       76.70       70.77      9.31 o
   7   2  27        4.24       -1.30      8.60 o
   8   2  27       55.94       61.91     24.19 o
   9   2  27       56.43       30.79     17.37 o
  10   2  27        0.21        5.74     35.86 o
  11   2  27        4.95        7.38     17.69 o
   1   3  27      741.40      711.59     14.59 o
   2   3  27       28.47       19.74      7.05 o
   3   3  27       35.40       52.68     10.39 o
   4   3  27      297.27      296.53     12.36 o
   5   3  27      204.01      203.11      9.86 o
   6   3  27        0.08       -4.20      6.38 o
   7   3  27       40.89       41.29     10.56 o
   8   3  27        0.54        5.70     15.17 o
   9   3  27      177.29      154.68     29.35 o
  10   3  27       72.68       65.01     20.73 o
  11   3  27       70.98       59.66     22.32 o
   0   4  27       89.91      116.61     10.40 o
   1   4  27      199.62      215.07     10.34 o
   2   4  27      426.39      483.36     16.43 o
   3   4  27      195.42      206.25     10.85 o
   4   4  27      252.21      239.05     17.00 o
   5   4  27        0.90       -1.41      6.44 o
   6   4  27       54.28       38.77      9.81 o
   7   4  27       13.00        1.30      7.50 o
   8   4  27       81.72       83.52     14.55 o
   9   4  27       13.21       29.40     17.54 o
  10   4  27        5.91       -8.44     16.92 o
  11   4  27      269.40      287.81     40.58 o
   1   5  27      177.87      156.14      9.85 o
   2   5  27        0.09       -0.83      8.13 o
   3   5  27     1086.55      999.92     24.06 o
   4   5  27      156.36      170.55     10.71 o
   5   5  27      133.20      129.57     18.23 o
   6   5  27       55.17       66.79      9.30 o
   7   5  27       58.49       67.16     10.53 o
   8   5  27      421.08      460.77     32.62 o
   9   5  27       11.01        7.63     17.36 o
  10   5  27       45.91       43.80     20.77 o
   0   6  27      205.62      239.94     20.05 o
   1   6  27       32.45       19.62      9.33 o
   2   6  27       40.61       41.10      8.78 o
   3   6  27     1440.10     1362.79     54.68 o
   4   6  27       11.31        6.68      5.97 o
   5   6  27      267.94      266.83     12.69 o
   6   6  27        4.41       10.35      8.24 o
   7   6  27       57.90       50.39     13.17 o
   8   6  27        5.63        8.70     16.70 o
   9   6  27       82.68      129.30     24.88 o
  10   6  27       14.20       26.38     20.81 o
   1   7  27      467.54      465.95     22.21 o
   2   7  27      382.48      379.39     18.56 o
   3   7  27       35.19       28.86     10.35 o
   4   7  27       97.33       99.45     12.91 o
   5   7  27        9.43       16.35     10.92 o
   6   7  27       62.92       64.37     14.14 o
   7   7  27       61.51      128.61     23.47 o
   8   7  27       28.86       57.23     24.72 o
   9   7  27       26.34        6.48     28.15 o
   0   8  27      311.00      259.73     37.59 o
   1   8  27       46.44       22.88      6.46 o
   2   8  27       79.64       86.73     10.20 o
   3   8  27       58.57       41.03     12.28 o
   4   8  27        8.48       13.63     12.31 o
   5   8  27       22.31       24.61     14.25 o
   6   8  27        9.07       13.38     15.29 o
   7   8  27       51.11       17.15     23.84 o
   8   8  27       32.42       -2.29     19.41 o
   1   9  27       16.06       32.29      9.70 o
   2   9  27        8.33        7.08      9.08 o
   3   9  27       47.71        8.56     15.37 o
   4   9  27        9.54       37.09     25.69 o
   5   9  27      152.00      148.12     48.91 o
   6   9  27       37.56       30.85     29.09 o
   7   9  27        0.56      -24.81     25.75 o
   0  10  27      111.90      119.06     21.47 o
   1  10  27        3.13       -9.62      9.92 o
   2  10  27        5.54       -6.04     13.67 o
   3  10  27       26.29       13.43     16.07 o
   4  10  27       28.12       40.30     30.85 o
   5  10  27       74.80       75.95     32.73 o
   6  10  27       80.45       85.39     35.31 o
   1  11  27       24.12       34.25     19.82 o
   0   0  28      822.61      852.31     30.38 o
   1   0  28     2109.99     2316.50     42.29 o
   2   0  28       91.60       80.44     11.93 o
   3   0  28      748.76      719.29     25.31 o
   4   0  28      181.27      194.73     11.26 o
   5   0  28      647.37      570.18     18.41 o
   6   0  28      585.29      594.41     25.88 o
   7   0  28      561.70      536.40     42.93 o
   8   0  28       57.66       58.41     25.04 o
   9   0  28       91.59       67.80     27.33 o
  10   0  28       32.06       47.04     26.86 o
  11   0  28       37.17       42.93     28.91 o
   1   1  28       99.05      132.58      7.96 o
   2   1  28       76.17       82.37      9.16 o
   3   1  28      197.60      238.20     11.51 o
   4   1  28      104.12       85.29      6.18 o
   5   1  28        1.60       -2.37      4.22 o
   6   1  28        7.93        9.25      7.04 o
   7   1  28        0.01        8.21      9.15 o
   8   1  28       23.34        5.90     14.84 o
   9   1  28        3.69        7.84     15.42 o
  10   1  28       65.71       43.14     19.32 o
  11   1  28        9.40       32.31     20.15 o
   0   2  28      573.27      518.06     21.71 o
   1   2  28        1.39        4.84      5.19 o
   2   2  28      453.71      413.61     15.29 o
   3   2  28       13.78       23.12      7.57 o
   4   2  28      351.36      371.61     12.31 o
   5   2  28       79.28      101.29      7.87 o
   6   2  28       13.77       13.20      8.57 o
   7   2  28       35.93       46.66     11.20 o
   8   2  28       32.57       58.26     17.77 o
   9   2  28       66.25       82.79     19.80 o
  10   2  28        9.15      -15.53     15.53 o
  11   2  28       28.23       26.27     20.25 o
   1   3  28       58.74       66.61      7.38 o
   2   3  28       16.21       15.63      7.11 o
   3   3  28      860.77      866.30     21.95 o
   4   3  28        5.23       11.33      6.37 o
   5   3  28     1015.96      948.31     23.00 o
   6   3  28       24.72       30.12      7.61 o
   7   3  28       14.11       -2.34      9.30 o
   8   3  28        4.72       -3.80     15.13 o
   9   3  28       48.57       63.08     20.39 o
  10   3  28        3.96        7.01     18.12 o
  11   3  28       38.11       45.69     20.97 o
   0   4  28     1648.75     1616.14     38.44 o
   1   4  28       71.94       76.96      7.91 o
   2   4  28     1062.52     1053.44     23.76 o
   3   4  28     1779.32     1803.97     31.65 o
   4   4  28      639.51      680.02     26.32 o
   5   4  28        4.67       -3.25      6.64 o
   6   4  28       64.75       50.10     10.30 o
   7   4  28       54.57       49.02     15.97 o
   8   4  28       40.28       38.87     13.04 o
   9   4  28        1.55       12.52     17.46 o
  10   4  28       40.95       22.27     19.30 o
  11   4  28        4.44       12.13     41.64 o
   1   5  28      269.48      279.36     11.96 o
   2   5  28      119.19      110.80     11.92 o
   3   5  28      146.85      137.83     15.30 o
   4   5  28      329.36      330.40     20.45 o
   5   5  28       76.51       86.78     11.02 o
   6   5  28       41.67       42.83      8.91 o
   7   5  28        0.87       -2.37      8.05 o
   8   5  28        0.67      -14.83     14.83 o
   9   5  28        0.84      -15.65     15.65 o
  10   5  28       93.16      114.40     42.26 o
   0   6  28       15.18        0.09     11.23 o
   1   6  28       43.75       39.06      9.28 o
   2   6  28      139.77      159.79     12.04 o
   3   6  28       40.73       61.77     12.82 o
   4   6  28       99.50      113.81      8.47 o
   5   6  28       16.13       18.20      7.55 o
   6   6  28       42.22       39.79     11.00 o
   7   6  28       48.29       49.44     13.75 o
   8   6  28        0.01        1.31     16.44 o
   9   6  28        1.02       -0.42     18.49 o
  10   6  28        5.84       22.52     20.12 o
   1   7  28       72.75       47.43     12.17 o
   2   7  28       37.21       -1.29     20.70 o
   3   7  28       16.43       26.23      9.90 o
   4   7  28       15.20       17.24      9.97 o
   5   7  28       41.29       41.77     11.83 o
   6   7  28       26.43       18.14     12.33 o
   7   7  28       37.19       51.16     14.50 o
   8   7  28      215.58      248.39     29.82 o
   9   7  28        3.95       34.12     22.81 o
   0   8  28        0.09       -3.52      7.57 o
   1   8  28       26.19       23.67      6.97 o
   2   8  28       53.66       64.79      8.95 o
   3   8  28        0.06       -0.24     10.16 o
   4   8  28       39.23       45.64     14.46 o
   5   8  28        5.57      -19.47     29.91 o
   6   8  28       82.96       56.35     17.88 o
   7   8  28       47.82       46.65     22.37 o
   8   8  28       46.19       44.32     41.99 o
   1   9  28      420.16      431.08     20.53 o
   2   9  28      117.02      122.95     13.50 o
   3   9  28       27.73        4.70     12.02 o
   4   9  28      143.35      144.39     19.03 o
   5   9  28        0.00       11.03     27.36 o
   6   9  28        0.85      -25.51     25.51 o
   7   9  28       31.31       33.02     29.73 o
   0  10  28       17.87       41.64     16.42 o
   1  10  28       66.37       49.31     12.61 o
   2  10  28        0.07        0.53     14.60 o
   3  10  28        0.68        9.44     16.42 o
   4  10  28       23.35        4.84     15.35 o
   5  10  28       36.35       85.86     33.78 o
   6  10  28        2.91      -11.38     28.80 o
   1  11  28      123.76      124.04     24.22 o
   4  11  28       94.81       87.44     36.54 o
   1   1  29      757.38      746.01     19.16 o
   2   1  29     1278.08     1256.73     25.85 o
   3   1  29       28.00       24.86      7.00 o
   4   1  29       91.35       88.00      7.55 o
   5   1  29      195.79      194.51     11.01 o
   6   1  29       52.41       68.28      9.09 o
   7   1  29       89.58       78.86     14.64 o
   8   1  29        0.81        4.76     23.05 o
   9   1  29        4.82        5.87     15.61 o
  10   1  29      126.75      132.70     23.97 o
  11   1  29        0.73      -15.21     25.51 o
   0   2  29       40.05       62.80      9.00 o
   1   2  29      357.13      355.69     12.54 o
   2   2  29        1.04       -2.35      6.88 o
   3   2  29        2.96        1.41      7.02 o
   4   2  29      244.11      226.43     10.50 o
   5   2  29      664.14      645.37     16.53 o
   6   2  29      294.71      304.25     16.94 o
   7   2  29       16.20       13.01      9.99 o
   8   2  29       71.49       86.28     19.75 o
   9   2  29        0.00       20.13     16.50 o
  10   2  29       23.04       29.39     47.45 o
  11   2  29        4.63        5.09     19.20 o
   1   3  29      450.30      439.45     15.58 o
   2   3  29        0.74        5.28      6.65 o
   3   3  29      360.25      393.00     15.91 o
   4   3  29      633.52      566.54     19.51 o
   5   3  29      118.90      113.49     10.95 o
   6   3  29       69.11       57.90     13.99 o
   7   3  29       16.76       10.23      9.62 o
   8   3  29       69.25       39.19     18.01 o
   9   3  29        5.79       -4.69     16.77 o
  10   3  29        0.99      -15.90     15.90 o
  11   3  29       60.72       89.48     24.78 o
   0   4  29       41.54       64.33      9.60 o
   1   4  29       36.90       45.94      8.65 o
   2   4  29       38.55       52.98     10.24 o
   3   4  29      684.58      637.89     32.62 o
   4   4  29      180.19      167.89     16.21 o
   5   4  29       20.84       32.52      8.62 o
   6   4  29        0.93       -1.02      8.23 o
   7   4  29       58.85       79.39     13.06 o
   8   4  29        5.77       25.90     12.41 o
   9   4  29        3.08        5.25     31.44 o
  10   4  29        0.15       -2.47     18.06 o
   1   5  29        1.99       10.13      7.36 o
   2   5  29      139.67      136.39     12.68 o
   3   5  29      353.10      318.97     20.78 o
   4   5  29        2.82        1.29     11.01 o
   5   5  29      119.29       95.11     11.33 o
   6   5  29       11.14        7.00      7.42 o
   7   5  29        9.06       -0.28     11.10 o
   8   5  29       33.78       28.27     18.47 o
   9   5  29        0.27       13.60     19.94 o
  10   5  29        1.02        2.00     18.93 o
   0   6  29       33.88       36.61     13.81 o
   1   6  29        0.50        5.46      9.55 o
   2   6  29      247.54      192.48     21.04 o
   3   6  29      124.97      122.50     15.94 o
   4   6  29        2.16       -0.13      5.25 o
   5   6  29       84.98       88.13      9.50 o
   6   6  29        1.04       -5.77      7.56 o
   7   6  29        5.94       17.83     12.18 o
   8   6  29       41.08       22.43     18.39 o
   9   6  29       12.11       -7.46     17.51 o
   1   7  29       26.83        8.88     20.97 o
   2   7  29       26.19       51.61     24.16 o
   3   7  29       13.21       14.70     15.16 o
   4   7  29       82.74       90.36     12.67 o
   5   7  29       25.73       33.21     12.02 o
   6   7  29       68.99       85.17     15.14 o
   7   7  29      177.64      244.72     28.17 o
   8   7  29        1.08       15.02     19.13 o
   9   7  29       28.91       18.82     21.42 o
   0   8  29       24.48       10.38      9.03 o
   1   8  29      130.88      137.47     14.89 o
   2   8  29      178.09      211.18     12.81 o
   3   8  29       15.08       -4.25     14.54 o
   4   8  29        3.98       -4.36     12.58 o
   5   8  29       92.63       99.44     18.24 o
   6   8  29       15.31       24.15     15.76 o
   7   8  29       34.11       34.32     21.98 o
   8   8  29        0.08       14.96     19.85 o
   1   9  29       25.20       24.39      9.12 o
   2   9  29        0.00       -5.32      7.75 o
   3   9  29       30.55       14.99     12.38 o
   4   9  29        0.81        2.16     12.52 o
   5   9  29      109.17      139.70     20.77 o
   6   9  29       50.31      113.13     35.13 o
   7   9  29        0.91       48.15     32.26 o
   0  10  29      166.49      198.29     23.99 o
   1  10  29       19.64        5.33     10.63 o
   2  10  29       62.46       74.72     19.24 o
   3  10  29      106.62      143.34     21.35 o
   4  10  29        1.64       10.69     39.27 o
   5  10  29        0.98       17.95     29.15 o
   1  11  29       16.31       49.21     19.47 o
   0   0  30      573.16      610.35     34.60 o
   1   0  30     1971.35     1961.52     51.34 o
   2   0  30      355.89      383.76     19.75 o
   3   0  30     1577.53     1525.87     66.40 o
   4   0  30      443.21      408.87     18.73 o
   5   0  30       11.04       -2.74      8.65 o
   6   0  30       10.85       24.75     11.40 o
   7   0  30       21.39       18.88     21.17 o
   8   0  30      233.53      285.32     37.89 o
   9   0  30       30.80       52.55     25.86 o
  10   0  30        0.12      -13.67     21.58 o
  11   0  30       12.96       45.34     30.73 o
   1   1  30      245.10      244.71     12.63 o
   2   1  30      204.98      281.60     16.31 o
   3   1  30       36.10       20.74      7.20 o
   4   1  30        0.13        3.41      4.71 o
   5   1  30       37.15       40.87      7.25 o
   6   1  30      523.11      518.46     17.97 o
   7   1  30       50.99       44.31     18.75 o
   8   1  30        8.46       -6.33     22.52 o
   9   1  30        0.85        7.14     17.54 o
  10   1  30        5.13       16.07     18.03 o
  11   1  30        5.99       -6.19     28.50 o
   0   2  30      394.74      413.29     18.59 o
   1   2  30       20.86       24.86      8.56 o
   2   2  30      690.64      721.87     20.30 o
   3   2  30       11.14       -1.84      7.80 o
   4   2  30      217.62      190.29     12.79 o
   5   2  30        9.80       11.11      6.45 o
   6   2  30       70.35       62.09     11.01 o
   7   2  30       21.83       26.46     10.46 o
   8   2  30       12.01        3.60     15.32 o
   9   2  30        0.01       12.28     31.73 o
  10   2  30       56.52       57.40     29.50 o
   1   3  30        1.67       17.16      8.40 o
   2   3  30      297.06      299.41     19.20 o
   3   3  30      479.38      444.11     22.11 o
   4   3  30        0.13       -7.04      7.04 o
   5   3  30      297.18      327.69     15.94 o
   6   3  30        0.28        0.29      8.22 o
   7   3  30      264.45      305.30     19.45 o
   8   3  30       52.96       44.30     30.23 o
   9   3  30      115.36      102.08     22.71 o
  10   3  30       28.98       17.98     18.49 o
   0   4  30      317.59      362.63     27.21 o
   1   4  30       20.37        8.29      7.53 o
   2   4  30       27.03       25.58      9.66 o
   3   4  30        7.27       12.60      8.22 o
   4   4  30        8.09       -9.24     11.12 o
   5   4  30        0.15       -1.55      7.25 o
   6   4  30        7.88       -4.81      8.38 o
   7   4  30        0.04       -5.55      9.30 o
   8   4  30       95.50       89.56     21.36 o
   9   4  30       38.52       45.63     20.53 o
  10   4  30        5.70       -1.05     18.49 o
   1   5  30       54.86       41.32      8.89 o
   2   5  30      107.65      121.19     14.63 o
   3   5  30      230.87      249.46     18.77 o
   4   5  30       34.99       30.47     13.47 o
   5   5  30       31.59       12.49     18.84 o
   6   5  30        0.29       -0.26      6.90 o
   7   5  30       14.59        6.45     11.60 o
   8   5  30       10.46       -6.62     19.59 o
   9   5  30       14.58       45.61     25.01 o
   0   6  30       30.81       22.98     13.87 o
   1   6  30      128.19      129.00     17.89 o
   2   6  30        1.37      -12.56     12.56 o
   3   6  30       11.00       29.02     12.99 o
   4   6  30      232.43      245.13     16.41 o
   5   6  30        0.13        5.12      9.02 o
   6   6  30       59.97       58.08     10.21 o
   7   6  30      160.86      159.70     17.85 o
   8   6  30        7.72       -7.47     18.29 o
   9   6  30       18.10       20.18     19.55 o
   1   7  30       17.21       26.10     21.00 o
   2   7  30       64.53       39.53     25.34 o
   3   7  30        2.75       -9.91      9.91 o
   4   7  30        1.17       -2.70      9.56 o
   5   7  30        8.96       13.41     10.97 o
   6   7  30        2.17       26.08     12.70 o
   7   7  30      117.28      124.53     24.32 o
   8   7  30        1.82       19.96     19.45 o
   0   8  30      126.72      129.13     23.99 o
   1   8  30      257.02      262.29     28.13 o
   2   8  30      103.05      113.34     10.48 o
   3   8  30      155.14      142.18     16.95 o
   4   8  30       77.50       82.40     15.63 o
   5   8  30        1.54        1.85     13.67 o
   6   8  30       32.78       25.29     16.49 o
   7   8  30        0.04        7.53     19.78 o
   1   9  30       63.60       90.10     11.97 o
   2   9  30      113.85      124.96     12.83 o
   3   9  30        6.42       19.01     15.42 o
   4   9  30       67.17       62.88     18.97 o
   5   9  30      103.98      124.46     20.64 o
   6   9  30        3.91      -24.57     24.57 o
   0  10  30      128.41      149.49     21.82 o
   1  10  30       50.02       29.32     11.22 o
   2  10  30        0.07       -2.14     12.06 o
   3  10  30       56.08       30.21     15.67 o
   4  10  30       23.95       34.46     24.46 o
   5  10  30       49.84       62.28     34.07 o
   1  11  30        5.59       19.30     17.30 o
   1   1  31      565.45      569.33     25.89 o
   2   1  31       17.67       19.09      7.79 o
   3   1  31       22.03       10.08     16.05 o
   4   1  31        0.49       -6.91      6.91 o
   5   1  31        0.33        9.22      6.70 o
   6   1  31      458.77      472.36     19.50 o
   7   1  31      124.69      128.68     14.83 o
   8   1  31        5.48        4.40     15.84 o
   9   1  31      163.44      186.78     25.59 o
  10   1  31       20.08      -16.29     16.29 o
   0   2  31        3.74       28.34     10.33 o
   1   2  31       30.78       33.35      9.41 o
   2   2  31      802.99      788.52     23.33 o
   3   2  31       13.60       21.54     10.99 o
   4   2  31       66.42       56.47     10.15 o
   5   2  31       34.26       39.41      9.70 o
   6   2  31       63.62       41.16     10.22 o
   7   2  31        0.05        4.41      9.77 o
   8   2  31       90.95      113.22     21.53 o
   9   2  31       16.84       25.20     18.10 o
  10   2  31        7.93       -1.45     17.39 o
   1   3  31      748.73      801.79     23.20 o
   2   3  31       48.60       37.30     11.70 o
   3   3  31        0.13        3.30     10.11 o
   4   3  31      377.59      394.94     19.36 o
   5   3  31        1.41       16.04      7.88 o
   6   3  31       96.36       87.02     19.64 o
   7   3  31        1.31       -8.83      9.63 o
   8   3  31       40.26       43.53     19.98 o
   9   3  31       44.48       22.45     18.30 o
  10   3  31       56.29       50.93     26.01 o
   0   4  31      475.07      499.92     20.37 o
   1   4  31        1.15        9.29      8.35 o
   2   4  31        7.35        6.01     11.06 o
   3   4  31       37.36       70.03     13.65 o
   4   4  31       65.29       55.66     16.87 o
   5   4  31       97.36       86.68     16.03 o
   6   4  31       29.69       23.04     20.37 o
   7   4  31       10.55       27.33     10.64 o
   8   4  31        0.16       -5.90     16.32 o
   9   4  31      133.26      105.50     24.02 o
  10   4  31        0.21      -16.94     21.82 o
   1   5  31      383.13      429.06     30.17 o
   2   5  31       96.14      128.02     20.18 o
   3   5  31      309.61      294.91     20.22 o
   4   5  31      126.61      157.93     21.52 o
   5   5  31        1.47        2.52      7.77 o
   6   5  31      234.69      261.74     14.44 o
   7   5  31       35.83       38.93     13.29 o
   8   5  31        2.97        1.40     16.79 o
   9   5  31       78.52       83.66     23.14 o
   0   6  31      217.21      227.73     30.03 o
   1   6  31        4.55       16.36     13.31 o
   2   6  31       21.01      -12.59     13.31 o
   3   6  31       38.22       41.65     18.35 o
   4   6  31      165.90      165.71     34.25 o
   5   6  31      243.83      221.08     12.90 o
   6   6  31       19.02       32.65      9.37 o
   7   6  31        8.14        9.67     12.12 o
   8   6  31      120.56      121.30     24.84 o
   9   6  31      143.59      136.47     37.24 o
   1   7  31        1.76       35.19     22.64 o
   2   7  31       27.30       15.19     23.28 o
   3   7  31        9.39        7.66     11.26 o
   4   7  31        0.00       -6.69      6.88 o
   5   7  31        0.52       -9.61     12.95 o
   6   7  31        4.29       24.95     12.97 o
   7   7  31       16.28       23.74     14.44 o
   8   7  31        0.41        9.73     19.93 o
   0   8  31        7.28       32.14     25.28 o
   1   8  31      130.02      147.58     21.35 o
   2   8  31      162.21      139.12     11.30 o
   3   8  31       59.27       50.20     14.16 o
   4   8  31       11.04       19.13     15.42 o
   5   8  31        9.17       -2.84     14.81 o
   6   8  31       46.73       42.93     18.38 o
   7   8  31       68.81       84.69     27.59 o
   1   9  31        4.20        6.81      8.18 o
   2   9  31        0.60       -2.51      8.30 o
   3   9  31       31.75       53.72     14.46 o
   4   9  31       59.94       41.03     15.77 o
   5   9  31        4.31       14.47     15.50 o
   6   9  31        0.18        2.99     28.15 o
   0  10  31       40.41       53.66     17.30 o
   1  10  31        0.40       -2.17      9.32 o
   2  10  31        2.12        2.94     13.03 o
   3  10  31        0.44       12.59     16.48 o
   4  10  31        0.02      -13.99     13.99 o
   0   0  32     2246.48     2267.88     73.13 o
   1   0  32      162.82      208.25     50.20 o
   2   0  32      620.95      643.21     34.63 o
   3   0  32       47.02       36.89     19.30 o
   4   0  32     1328.07     1300.13     51.73 o
   5   0  32       18.07        6.07      9.63 o
   6   0  32     1097.38     1124.48     37.54 o
   7   0  32        6.07        1.88     22.05 o
   8   0  32       41.14       -3.05     23.93 o
   9   0  32       78.89      111.02     31.55 o
  10   0  32       23.68       29.21     27.98 o
   1   1  32       63.33       90.74     11.38 o
   2   1  32      493.43      464.17     21.30 o
   3   1  32      260.63      273.00     21.90 o
   4   1  32      127.36      113.99     11.68 o
   5   1  32      565.13      593.34     17.97 o
   6   1  32       91.03      100.65     11.88 o
   7   1  32        0.72       14.24     16.22 o
   8   1  32       22.28       21.96     18.13 o
   9   1  32        5.38        4.28     16.34 o
  10   1  32       26.66       18.87     19.52 o
   0   2  32     1782.61     1962.97     51.66 o
   1   2  32      129.76      154.14     14.69 o
   2   2  32      873.30      887.94     52.70 o
   3   2  32       88.03       81.33     26.92 o
   4   2  32        0.00       -4.22      8.27 o
   5   2  32        1.04       -3.24      6.23 o
   6   2  32       94.84       80.12     12.10 o
   7   2  32       25.44       30.97     12.06 o
   8   2  32       33.80       30.90     25.51 o
   9   2  32        0.11      -17.12     21.61 o
  10   2  32        1.90       30.18     19.78 o
   1   3  32      190.97      208.08     16.04 o
   2   3  32       38.60       32.62     11.85 o
   3   3  32      252.71      247.90     25.49 o
   4   3  32      345.67      339.12     25.78 o
   5   3  32       48.30       56.66      9.93 o
   6   3  32      278.73      276.51     17.52 o
   7   3  32        6.26        2.40     10.21 o
   8   3  32      111.18      117.86     22.50 o
   9   3  32        0.23       -7.08     16.69 o
  10   3  32        0.61       -5.76     18.04 o
   0   4  32        0.24       11.62     12.64 o
   1   4  32       27.27       29.45     11.13 o
   2   4  32      225.13      215.25     17.13 o
   3   4  32      338.31      376.63     26.15 o
   4   4  32       22.82       33.58     16.42 o
   5   4  32       32.06       31.71      8.84 o
   6   4  32       16.35       14.49     11.38 o
   7   4  32        8.60       -1.11     10.28 o
   8   4  32      141.85      169.26     29.41 o
   9   4  32        0.17      -17.32     18.18 o
   1   5  32      140.53      140.76     14.88 o
   2   5  32      192.38      217.56     17.92 o
   3   5  32        0.31       15.45     13.76 o
   4   5  32       56.80       43.77     18.03 o
   5   5  32       61.38       44.51     10.80 o
   6   5  32      143.88      170.25     15.13 o
   7   5  32        0.51       -5.18     11.57 o
   8   5  32        0.76        2.94     20.09 o
   9   5  32       17.00      -21.29     21.29 o
   1   6  32        0.27       41.46     22.64 o
   2   6  32        2.27      -14.59     14.59 o
   3   6  32      275.69      317.23     76.54 o
   4   6  32       14.52       15.67      7.76 o
   5   6  32        7.52        7.25     11.52 o
   6   6  32       25.20       33.22      9.40 o
   7   6  32       13.65       13.70     13.07 o
   8   6  32        4.45      -11.33     18.15 o
   1   7  32       48.79       38.00     22.93 o
   2   7  32       19.71        8.56     24.57 o
   3   7  32       30.11       45.39     26.63 o
   4   7  32        0.64       -2.87      6.90 o
   5   7  32        8.79       18.64     11.70 o
   6   7  32       34.00       27.95     13.41 o
   7   7  32        0.01       29.99     20.85 o
   1   8  32       32.65       27.43     11.13 o
   2   8  32       48.84       49.44      8.80 o
   3   8  32      153.34      135.37     17.10 o
   4   8  32        0.03        1.66     11.99 o
   5   8  32       11.51       14.73     14.87 o
   6   8  32        3.39       22.64     16.17 o
   1   9  32       47.92       45.06      9.62 o
   2   9  32        1.43        9.76      8.59 o
   3   9  32        2.04      -15.34     29.91 o
   4   9  32       19.24       19.49     14.96 o
   5   9  32        9.02       16.13     15.63 o
   0  10  32       20.34       17.30     15.07 o
   1  10  32        4.66       12.83     10.19 o
   2  10  32       16.97       94.66     35.19 o
   3  10  32        2.32       43.81     31.55 o
   1   1  33       15.09       21.69     10.62 o
   2   1  33      124.77      110.69     16.57 o
   3   1  33       41.70       26.04     25.75 o
   4   1  33       11.28        9.21      5.84 o
   5   1  33      165.68      156.71     11.18 o
   6   1  33       10.47       15.32     10.09 o
   7   1  33        8.97        7.41     16.23 o
   8   1  33        6.20      -13.70     16.91 o
   9   1  33        6.84       -7.09     17.10 o
  10   1  33        1.53       -2.56     18.70 o
   1   2  33      299.37      349.32     19.85 o
   2   2  33      158.19      185.02     16.33 o
   3   2  33       65.53       72.08     26.10 o
   4   2  33        2.18       -4.01      8.15 o
   5   2  33        0.94        3.24      6.42 o
   6   2  33        7.27       14.97      9.69 o
   7   2  33       91.38      113.88     21.00 o
   8   2  33       91.84       69.56     24.57 o
   9   2  33       59.59       33.17     19.74 o
   1   3  33      147.12      164.98     29.72 o
   2   3  33        0.90        6.82     18.64 o
   3   3  33      200.23      190.69     30.12 o
   4   3  33        7.78       -0.54      9.38 o
   5   3  33       35.99       31.85      9.19 o
   6   3  33       20.97       17.32     10.18 o
   7   3  33       26.45       41.52     11.98 o
   8   3  33       33.41       14.63     20.94 o
   9   3  33       15.65       17.20     18.82 o
   0   4  33       62.05       70.80     16.52 o
   1   4  33        7.49        5.79     10.39 o
   2   4  33        1.26       27.76     11.82 o
   3   4  33        3.02        9.78     14.59 o
   4   4  33      515.96      497.24     58.24 o
   5   4  33        3.52        7.68      7.82 o
   6   4  33       39.88       27.24     10.64 o
   7   4  33        1.70        3.40     10.51 o
   8   4  33       12.76       -3.67     18.15 o
   9   4  33        0.94       -5.27     20.53 o
   1   5  33       15.83       -0.34     13.29 o
   2   5  33       51.32       45.96     13.57 o
   3   5  33        0.88       -5.53     14.64 o
   4   5  33       11.00        5.35     15.92 o
   5   5  33       16.15        9.79      9.43 o
   6   5  33       13.41       15.95      9.90 o
   7   5  33       71.88      102.50     21.30 o
   8   5  33       31.67        6.66     19.91 o
   1   6  33        9.77        1.41     19.94 o
   2   6  33        1.80       10.10     16.36 o
   3   6  33       23.52        1.80     16.53 o
   4   6  33        2.72       51.08     18.83 o
   5   6  33        0.16       -1.15      7.24 o
   6   6  33        8.02       -2.16     12.53 o
   7   6  33       34.23       16.37     13.24 o
   8   6  33       25.63       37.52     20.53 o
   1   7  33       17.39        8.56     23.75 o
   2   7  33      432.36      426.73     43.52 o
   3   7  33       90.03       79.42     22.43 o
   4   7  33        9.46        0.44     10.52 o
   5   7  33       17.05        7.33      8.36 o
   6   7  33       15.00       21.31     13.12 o
   7   7  33       16.17        4.53     18.87 o
   1   8  33       63.39       55.79     11.16 o
   2   8  33        0.98       -2.55      6.89 o
   3   8  33       54.62       58.98     14.46 o
   4   8  33      169.25      206.50     21.19 o
   5   8  33        0.00        2.57     14.09 o
   6   8  33       33.36       50.30     18.47 o
   1   9  33       31.15       33.67      9.21 o
   2   9  33        4.82       -1.09     22.35 o
   3   9  33        0.88        0.75     12.36 o
   4   9  33        8.92        1.70     27.15 o
   1  10  33       33.24       25.86     30.32 o
   2  10  33        0.01       43.93     30.73 o
   1   0  34      176.85      133.37     24.81 o
   2   0  34       42.37       45.16     20.23 o
   3   0  34       31.62       20.47     20.18 o
   4   0  34       48.53       24.52     10.97 o
   5   0  34     1021.80     1021.82     53.49 o
   6   0  34      102.45      160.80     17.50 o
   7   0  34       44.71       36.48     23.52 o
   8   0  34       58.76       79.64     29.32 o
   9   0  34        1.43        0.06     25.98 o
   1   1  34      176.11      169.63     18.57 o
   2   1  34       90.83       84.89     15.80 o
   3   1  34        2.07        5.68     17.07 o
   4   1  34        0.02       -4.21      8.13 o
   5   1  34      176.52      163.77     11.51 o
   6   1  34        8.51        3.06      9.45 o
   7   1  34       26.17       38.16     18.59 o
   8   1  34      101.95      117.30     24.72 o
   9   1  34       25.80       39.25     40.50 o
   1   2  34      354.71      385.61     25.75 o
   2   2  34       31.37       43.15     14.28 o
   3   2  34      232.73      219.30     21.66 o
   4   2  34        9.05       -1.00      9.23 o
   5   2  34       92.72       83.26      9.39 o
   6   2  34      146.03      135.84     14.17 o
   7   2  34        7.84        2.69     15.96 o
   8   2  34       87.80      108.22     58.09 o
   9   2  34        3.32      -10.12     17.65 o
   1   3  34        5.66        9.25     10.95 o
   2   3  34       39.01       51.31     19.91 o
   3   3  34      126.42      122.04     19.07 o
   4   3  34       29.70        3.23     15.02 o
   5   3  34       28.88       26.63      9.30 o
   6   3  34       43.92       54.48     11.27 o
   7   3  34       78.86       70.60     19.09 o
   8   3  34       32.47       15.70     18.64 o
   9   3  34      131.97      203.95     28.31 o
   0   4  34      137.24       82.99     24.93 o
   1   4  34       56.04       59.77     13.29 o
   2   4  34      200.95      205.65     30.00 o
   3   4  34       77.69      116.22     19.80 o
   4   4  34        5.71       23.54     16.62 o
   5   4  34       62.34       54.00     13.40 o
   6   4  34        3.15        1.77      9.87 o
   7   4  34       58.87       44.13     19.51 o
   8   4  34        4.76       -2.39     18.37 o
   1   5  34       50.27       50.94     15.63 o
   2   5  34      106.13      161.20     20.90 o
   3   5  34        0.40      -11.76     14.96 o
   4   5  34      115.19      140.07     22.16 o
   5   5  34        0.02        7.23      8.71 o
   6   5  34       10.53       12.22      9.71 o
   7   5  34        2.53       34.71     23.39 o
   8   5  34        0.00      -17.53     17.53 o
   1   6  34        3.56       10.85     20.35 o
   2   6  34       70.96       51.30     24.13 o
   3   6  34        2.33       17.08     17.95 o
   4   6  34        0.03       21.69     17.44 o
   5   6  34       32.57       22.90      8.23 o
   6   6  34        0.14       -9.06      9.06 o
   7   6  34        9.55       14.24     21.34 o
   1   7  34        7.29       -9.79     22.76 o
   2   7  34       60.42       49.21     27.74 o
   3   7  34      122.60      159.11     33.66 o
   4   7  34       17.50       26.34      8.33 o
   5   7  34       16.95       11.51      8.88 o
   6   7  34        2.24       14.31     13.14 o
   1   8  34        4.20        0.47     24.16 o
   2   8  34       63.60       75.94     11.99 o
   3   8  34        1.12      -10.92     10.92 o
   4   8  34        1.30        2.80     12.43 o
   5   8  34       20.24       48.38     30.67 o
   2   9  34       35.68      -24.81     24.81 o
   3   9  34        0.59       17.48     28.86 o
   1   1  35       41.13       56.90     14.87 o
   2   1  35        8.02        2.53     12.99 o
   3   1  35      299.06      283.39     23.15 o
   4   1  35       11.51        4.80      6.20 o
   5   1  35      125.54      138.66     10.90 o
   6   1  35       81.41       48.00     13.06 o
   7   1  35       13.79       45.84     19.38 o
   8   1  35       13.04       24.36     20.22 o
   9   1  35      165.94      200.29     28.47 o
   1   2  35       95.26      116.28     26.13 o
   2   2  35        2.49        9.30     13.31 o
   3   2  35       59.72       54.30     15.87 o
   4   2  35       38.75       32.42     10.91 o
   5   2  35      130.95      109.05     11.92 o
   6   2  35       30.33       31.39     10.93 o
   7   2  35       40.84       18.39     17.52 o
   8   2  35        3.53        0.46     17.77 o
   9   2  35       16.01       30.78     20.59 o
   1   3  35        7.07       24.52     19.24 o
   2   3  35       93.00      108.84     25.34 o
   3   3  35       54.41       76.72     12.58 o
   4   3  35       32.44       32.01     28.00 o
   5   3  35        1.65       -6.53      9.13 o
   6   3  35       86.41      131.55     14.23 o
   7   3  35       10.63       18.32     17.90 o
   8   3  35       36.28        0.81     18.25 o
   1   4  35        2.56       -1.99     20.35 o
   2   4  35       91.60      117.54     18.56 o
   3   4  35       76.65       91.84     18.56 o
   4   4  35        4.26        3.26     15.47 o
   5   4  35        6.65       -1.92     10.08 o
   6   4  35       20.56       24.79     11.45 o
   7   4  35        0.44      -19.99     24.49 o
   8   4  35       37.92       34.50     19.91 o
   1   5  35       15.30        3.28     21.47 o
   2   5  35      128.17      128.15     20.81 o
   3   5  35        3.98        9.39     17.03 o
   4   5  35       22.97       50.85     18.04 o
   5   5  35       22.45       23.12     11.12 o
   6   5  35       11.91       28.30     10.89 o
   7   5  35        7.59       -4.46     12.33 o
   2   6  35      231.90      248.02     36.19 o
   3   6  35      127.40      115.00     21.70 o
   4   6  35        6.90       25.84     17.41 o
   5   6  35       16.63       18.94      8.93 o
   6   6  35        1.74       -4.66      9.79 o
   7   6  35       50.43       61.53     15.71 o
   2   7  35      240.89      314.59     39.41 o
   3   7  35       24.16       26.51     28.74 o
   4   7  35       98.90      122.22     12.70 o
   5   7  35       20.53        7.47      8.61 o
   6   7  35        2.57       -5.80     20.05 o
   2   8  35        0.23      -23.69     23.69 o
   3   8  35       89.28       80.11     33.49 o
   4   8  35       28.36      103.57     33.84 o
   2   9  35        0.32        1.58     27.04 o
   2   0  36       23.10       11.32     19.18 o
   3   0  36        6.43        2.93     20.53 o
   4   0  36        0.02        1.93      8.89 o
   5   0  36      184.72      213.35     28.36 o
   6   0  36      116.34      137.71     35.01 o
   7   0  36      110.07      127.91     33.37 o
   8   0  36       23.82        3.99     26.51 o
   2   1  36        8.73       13.16     13.87 o
   3   1  36       25.05       19.26     15.21 o
   4   1  36        5.46        8.54      6.38 o
   5   1  36        2.91       21.25      9.16 o
   6   1  36       20.61       15.06     10.86 o
   7   1  36       30.76       37.93     19.74 o
   8   1  36       25.18       45.27     20.50 o
   2   2  36       20.74        7.36     14.26 o
   3   2  36      173.50      194.97     21.87 o
   4   2  36        2.76       -1.14      9.69 o
   5   2  36      114.32      115.93     18.38 o
   6   2  36       23.34       39.39     10.95 o
   7   2  36       18.27       22.61     20.09 o
   8   2  36        4.65       44.22     22.06 o
   1   3  36      583.11      618.98     42.29 o
   2   3  36       17.19       28.50     14.79 o
   3   3  36       14.38       21.18     15.43 o
   4   3  36        1.81       19.35     16.23 o
   5   3  36       77.71       84.39     11.57 o
   6   3  36      327.31      346.51     19.81 o
   7   3  36       27.62       24.73     18.07 o
   8   3  36        0.55       12.93     18.35 o
   1   4  36       89.84      127.80     27.86 o
   2   4  36       56.22       54.18     17.13 o
   3   4  36       20.74       -0.39     15.81 o
   4   4  36       68.59       17.94     16.43 o
   5   4  36       43.90       43.17     10.12 o
   6   4  36        0.33       -0.73     10.01 o
   7   4  36       32.98       12.90     19.01 o
   8   4  36       33.79       20.48     20.88 o
   1   5  36       66.22       27.68     24.28 o
   2   5  36        2.16       15.87     16.29 o
   3   5  36       18.86       32.09     17.38 o
   4   5  36        5.57       10.24     17.20 o
   5   5  36       43.22       33.88     23.31 o
   6   5  36       12.89       26.55     11.15 o
   7   5  36       84.03       96.50     16.47 o
   2   6  36        4.57       12.37     24.69 o
   3   6  36       50.21       59.51     20.31 o
   4   6  36      147.28      121.42     23.27 o
   5   6  36       29.72       23.91     13.59 o
   6   6  36      101.37      117.19     20.03 o
   2   7  36       19.80       -8.09     25.10 o
   3   7  36       73.11       69.62     31.55 o
   4   7  36        0.42       -3.95     12.55 o
   5   7  36        0.95       -0.10     19.09 o
   2   8  36      107.02      125.98     34.02 o
   3   8  36        0.35       53.55     29.85 o
   4   8  36       35.77       61.93     33.66 o
   2   1  37        0.31      -12.79     12.79 o
   3   1  37        0.00        6.27     15.43 o
   4   1  37      150.45      151.37     13.25 o
   5   1  37       99.93      105.64     10.71 o
   6   1  37        4.59        4.97     13.43 o
   7   1  37       30.64       47.17     19.60 o
   8   1  37       23.20       40.95     20.96 o
   2   2  37       25.05       31.02     15.07 o
   3   2  37      179.79      244.09     24.22 o
   4   2  37      222.79      228.61     17.26 o
   5   2  37       16.81       25.94      9.53 o
   6   2  37       34.08       41.64     11.65 o
   7   2  37       46.44       63.05     22.08 o
   8   2  37       12.09       35.57     20.32 o
   2   3  37      202.08      223.12     37.18 o
   3   3  37       68.64       59.42     12.69 o
   4   3  37       23.84        2.17     22.32 o
   5   3  37        6.80       -7.48      8.97 o
   6   3  37        7.73       24.95     10.83 o
   7   3  37       12.70       43.84     21.70 o
   2   4  37       11.56       17.81     16.01 o
   3   4  37        8.37       -9.95     15.41 o
   4   4  37       14.17       17.92     32.49 o
   5   4  37        8.61        5.20      9.03 o
   6   4  37       43.47       40.20     12.20 o
   7   4  37       17.59       41.74     20.92 o
   2   5  37        8.34        7.07     16.83 o
   3   5  37        0.37        9.16     16.39 o
   4   5  37       32.30       44.82     19.43 o
   5   5  37       34.20       41.41     12.69 o
   6   5  37        1.38        1.53     11.87 o
   2   6  37       77.70       91.37     30.44 o
   3   6  37       33.88       36.58     19.32 o
   4   6  37        7.11       10.31     19.12 o
   5   6  37       26.06       40.35     24.57 o
   6   6  37       11.48       15.15     19.76 o
   3   7  37        1.88       33.90     30.44 o
   4   7  37       17.43       33.08     30.50 o
   2   0  38      123.37      147.21     27.74 o
   3   0  38       32.78       15.19     23.58 o
   4   0  38       43.41       49.67     11.90 o
   5   0  38      104.86      108.02     29.00 o
   6   0  38        0.23      -18.88     21.41 o
   7   0  38       14.86       25.92     25.51 o
   8   0  38       55.05       47.33     28.74 o
   2   1  38      126.92      143.71     19.96 o
   3   1  38        0.84      -12.68     13.90 o
   4   1  38       45.43       25.73      7.70 o
   5   1  38       21.77       32.94      9.10 o
   6   1  38       48.93       48.44     12.21 o
   7   1  38        2.85       15.01     21.14 o
   2   2  38       21.24        9.95     15.31 o
   3   2  38       12.46       14.67     16.35 o
   4   2  38        0.03       -9.78      9.78 o
   5   2  38        4.87       13.05      9.54 o
   6   2  38       84.46      102.22     14.49 o
   7   2  38       57.15       24.38     19.48 o
   2   3  38       14.78       13.78     23.40 o
   3   3  38       63.83       63.90     18.89 o
   4   3  38        9.72        2.55     17.21 o
   5   3  38        2.58        7.69      9.15 o
   6   3  38        0.33       12.47     10.14 o
   7   3  38      105.66      147.79     42.31 o
   2   4  38        2.75       -5.45     22.64 o
   3   4  38        6.17      -17.84     20.00 o
   4   4  38        0.02      -10.78     16.65 o
   5   4  38        9.78       12.41      9.72 o
   6   4  38       14.98       23.89     16.21 o
   2   5  38       19.94       -0.41     24.10 o
   3   5  38        2.43      -15.97     16.25 o
   4   5  38       47.47        8.97     20.59 o
   5   5  38        0.24      -22.76     35.04 o
   6   5  38       10.59       11.18     19.83 o
   3   6  38      105.29      106.52     48.68 o
   4   6  38        0.02      -17.23     17.23 o
   5   6  38       19.09       37.07     21.24 o
   3   7  38      134.62      199.93     39.47 o
   3   1  39        0.61        3.04     14.85 o
   4   1  39       56.12       50.53      9.30 o
   5   1  39       86.48      104.02     17.38 o
   6   1  39       29.52       48.87     19.71 o
   7   1  39       10.20      -14.40     18.10 o
   3   2  39      121.12      142.59     21.90 o
   4   2  39       51.69       30.15     13.79 o
   5   2  39       83.30      101.64     13.16 o
   6   2  39       25.31       15.33     11.10 o
   7   2  39       11.68       16.63     20.04 o
   3   3  39       56.99       50.45     21.05 o
   4   3  39        9.92       -2.92     17.10 o
   5   3  39        8.40        3.62     15.43 o
   6   3  39       65.94       84.78     16.77 o
   3   4  39       34.32       21.40     18.43 o
   4   4  39      101.55       77.67     21.34 o
   5   4  39       47.44       54.17     21.52 o
   6   4  39       26.84       16.77     25.69 o
   2   5  39      162.58      152.02     33.90 o
   3   5  39        1.92       -0.92     30.00 o
   4   5  39       25.94       25.04     20.22 o
   5   5  39        2.19       -6.79     18.37 o
   3   6  39        3.36       -1.70     18.35 o
   4   6  39        6.07       23.22     19.88 o
   3   0  40      109.85      165.98     31.20 o
   4   0  40       98.27       41.01     12.80 o
   5   0  40      176.74      192.84     19.88 o
   6   0  40        9.31      -22.23     22.23 o
   3   1  40       15.11      -11.49     16.29 o
   4   1  40       14.93       11.67     12.27 o
   5   1  40       12.49       33.43     11.53 o
   6   1  40        0.40      -10.59     10.59 o
   3   2  40       70.53       84.01     20.41 o
   4   2  40       17.96       39.81     20.21 o
   5   2  40        0.77        1.48     10.03 o
   6   2  40        3.15        7.28     10.76 o
   3   3  40        8.45      -19.59     19.59 o
   4   3  40        8.29      -16.13     16.13 o
   5   3  40       81.94       92.51     23.70 o
   6   3  40       37.77       40.99     21.83 o
   3   4  40      136.23      149.66     24.26 o
   4   4  40        7.24      -15.00     18.43 o
   5   4  40       12.30       31.99     20.30 o
   3   5  40        0.27        8.18     31.17 o
   4   5  40        9.20        0.66     25.25 o
   3   6  40       56.67       86.68     35.25 o
   3   1  41       30.91       48.03     27.68 o
   4   1  41        1.22       -7.92      7.92 o
   5   1  41       36.19       52.51     12.85 o
   6   1  41        0.04        2.80     19.74 o
   3   2  41        7.82       24.65     13.23 o
   4   2  41      129.53      134.60     23.70 o
   5   2  41      336.23      435.13     33.86 o
   3   3  41        4.41       16.13     25.75 o
   4   3  41        7.96        9.47     39.85 o
   5   3  41       29.47       41.34     20.75 o
   3   4  41        5.79       -2.05     26.04 o
   4   4  41       15.72       22.94     42.20 o
   3   5  41       29.73       64.92     33.25 o
   4   0  42      255.60      245.26     53.81 o
   5   0  42        4.47       19.61     23.37 o
   4   1  42       20.48        3.93     13.42 o
   5   1  42        9.36        4.90     27.59 o
   3   2  42        3.97        0.23     14.78 o
   4   2  42        0.87        0.62     30.00 o
   4   3  42       97.30      113.79     23.99 o
   4   1  43       26.68        7.69     11.65 o
 
